# Supplementary material for: Species limits in polymorphic mimetic Eniclases net-winged beetles from New Guinean mountains (Coleoptera, Lycidae)
Source: Zookeys. 2016 May 26;(593):15–35. doi: 10.3897/zookeys.593.7728 (PMC4926628; doi:10.3897/zookeys.593.7728)
Supplement: XML Treatment for Eniclases [file zookeys.593.7728-treatment1.xml]

<!DOCTYPE tp:taxon-treatment
  PUBLIC "-//TaxonX//DTD Taxonomic Treatment Publishing DTD v0 20100105//EN" "tax-treatment-NSO.dtd">
<tp:taxon-treatment xmlns:tp="http://www.plazi.org/taxpub"><tp:treatment-meta><kwd-group><label>Taxon classification</label><kwd><named-content content-type="kingdom">Animalia</named-content></kwd><kwd><named-content content-type="order">Coleoptera</named-content></kwd><kwd><named-content content-type="family">Lycidae</named-content></kwd></kwd-group><mixed-citation publication-type="journal"><person-group><name><surname>Bocek</surname><given-names>Matej</given-names></name><name><surname>Bocak</surname><given-names>Ladislav</given-names></name></person-group><article-title>Species limits in polymorphic mimetic <italic><tp:taxon-name><tp:taxon-name-part taxon-name-part-type="genus">Eniclases</tp:taxon-name-part></tp:taxon-name></italic> net-winged beetles from New Guinean mountains (<tp:taxon-name><tp:taxon-name-part taxon-name-part-type="order">Coleoptera</tp:taxon-name-part></tp:taxon-name>, <tp:taxon-name><tp:taxon-name-part taxon-name-part-type="family">Lycidae</tp:taxon-name-part></tp:taxon-name>)</article-title><source>Zookeys</source><day>26</day><month>5</month><year>2016</year><volume>2016</volume><issue>593</issue><fpage>15</fpage><lpage>35</lpage><pub-id pub-id-type="doi">10.3897/zookeys.593.7728</pub-id></mixed-citation></tp:treatment-meta><tp:nomenclature><tp:taxon-name>
              <tp:taxon-name-part taxon-name-part-type="genus">Eniclases</tp:taxon-name-part>
            </tp:taxon-name><tp:taxon-authority>Waterhouse, 1879</tp:taxon-authority><tp:nomenclature-citation-list><tp:nomenclature-citation><tp:taxon-name>
                  <tp:taxon-name-part taxon-name-part-type="genus">Eniclases</tp:taxon-name-part>
                </tp:taxon-name><comment>Waterhouse, 1879: 66. </comment></tp:nomenclature-citation></tp:nomenclature-citation-list></tp:nomenclature><tp:treatment-sec sec-type="type species"><title>Type species.</title><p>
              <italic><tp:taxon-name><tp:taxon-name-part taxon-name-part-type="genus">Lycus</tp:taxon-name-part> <tp:taxon-name-part taxon-name-part-type="species">luteolus</tp:taxon-name-part></tp:taxon-name></italic> Waterhouse, 1878 by monotypy.</p></tp:treatment-sec><tp:treatment-sec sec-type="diagnosis"><title>Diagnosis.</title><p>
              <italic><tp:taxon-name><tp:taxon-name-part taxon-name-part-type="genus">Eniclases</tp:taxon-name-part></tp:taxon-name></italic> is similar to <italic><tp:taxon-name><tp:taxon-name-part taxon-name-part-type="genus">Trichalus</tp:taxon-name-part></tp:taxon-name></italic> Waterhouse, 1877 and they share a small to medium sized, dorso-ventrally flattened body; a characteristic shape of a pronotum with acutely projecting posterior angles and a hump in a posterior third of a pronotal margin; nine elytral costae in the humeral part of elytra (four robust primary costae and five weak secondary costae) and a shortened primary costa 1 (Figs <xref ref-type="fig" rid="F3">6</xref>–<xref ref-type="fig" rid="F5">50</xref>). Unlike <italic><tp:taxon-name><tp:taxon-name-part taxon-name-part-type="genus">Trichalus</tp:taxon-name-part></tp:taxon-name></italic>, the median pronotal areola is absent in <italic><tp:taxon-name><tp:taxon-name-part taxon-name-part-type="genus">Eniclases</tp:taxon-name-part></tp:taxon-name></italic> and only two divergent longitudinal keels are present in the pronotum (Figs <xref ref-type="fig" rid="F3">6</xref>–<xref ref-type="fig" rid="F4">29</xref>). Additionally, all <italic><tp:taxon-name><tp:taxon-name-part taxon-name-part-type="genus">Eniclases</tp:taxon-name-part></tp:taxon-name></italic> have a characteristic cap-shaped apex of the phallus (Figs <xref ref-type="fig" rid="F5">43–50</xref>) similar to those of <italic><tp:taxon-name><tp:taxon-name-part taxon-name-part-type="genus">Schizotrichalus</tp:taxon-name-part></tp:taxon-name></italic> Kleine, 1926 (<xref ref-type="bibr" rid="B2">Bocak 2002</xref>). The detailed redescription of <italic><tp:taxon-name><tp:taxon-name-part taxon-name-part-type="genus">Eniclases</tp:taxon-name-part></tp:taxon-name></italic> was published by <xref ref-type="bibr" rid="B3">Bocak and Bocakova (1991)</xref>.</p><fig id="F3" position="float" orientation="portrait"><label>Figures 6–17.</label><caption><p>Habitus of <italic><tp:taxon-name><tp:taxon-name-part taxon-name-part-type="genus">Eniclases</tp:taxon-name-part></tp:taxon-name></italic>: <bold>6</bold> <italic><tp:taxon-name><tp:taxon-name-part taxon-name-part-type="genus">Eniclases</tp:taxon-name-part> <tp:taxon-name-part taxon-name-part-type="species">divaricatus</tp:taxon-name-part></tp:taxon-name></italic>, male <bold>7</bold> <italic><tp:taxon-name><tp:taxon-name-part taxon-name-part-type="genus">Eniclases</tp:taxon-name-part> <tp:taxon-name-part taxon-name-part-type="species">pseudoapertus</tp:taxon-name-part></tp:taxon-name></italic> sp. n., male <bold>8</bold> <italic><tp:taxon-name><tp:taxon-name-part taxon-name-part-type="genus">Eniclases</tp:taxon-name-part> <tp:taxon-name-part taxon-name-part-type="species">apertus</tp:taxon-name-part></tp:taxon-name></italic>, male <bold>9</bold> <italic><tp:taxon-name><tp:taxon-name-part taxon-name-part-type="genus">Eniclases</tp:taxon-name-part> <tp:taxon-name-part taxon-name-part-type="species">tikapurensis</tp:taxon-name-part></tp:taxon-name></italic> sp. n., male <bold>10</bold> <italic><tp:taxon-name><tp:taxon-name-part taxon-name-part-type="genus">Eniclases</tp:taxon-name-part> <tp:taxon-name-part taxon-name-part-type="species">bicolor</tp:taxon-name-part></tp:taxon-name></italic> sp. n., female <bold>11</bold> <italic><tp:taxon-name><tp:taxon-name-part taxon-name-part-type="genus">Eniclases</tp:taxon-name-part> <tp:taxon-name-part taxon-name-part-type="species">infuscatus</tp:taxon-name-part></tp:taxon-name></italic> sp. n., female <bold>12</bold> <italic><tp:taxon-name><tp:taxon-name-part taxon-name-part-type="genus">Eniclases</tp:taxon-name-part> <tp:taxon-name-part taxon-name-part-type="species">brancuccii</tp:taxon-name-part></tp:taxon-name></italic> sp. n., female <bold>13, 14</bold> <italic><tp:taxon-name><tp:taxon-name-part taxon-name-part-type="genus">Eniclases</tp:taxon-name-part> <tp:taxon-name-part taxon-name-part-type="species">similis</tp:taxon-name-part></tp:taxon-name></italic>, male <bold>15, 16</bold> <italic><tp:taxon-name><tp:taxon-name-part taxon-name-part-type="genus">Eniclases</tp:taxon-name-part> <tp:taxon-name-part taxon-name-part-type="species">niger</tp:taxon-name-part></tp:taxon-name></italic> sp. n., male <bold>17</bold> <italic><tp:taxon-name><tp:taxon-name-part taxon-name-part-type="genus">Eniclases</tp:taxon-name-part> <tp:taxon-name-part taxon-name-part-type="species">bokondinensis</tp:taxon-name-part></tp:taxon-name></italic> sp. n., female. Scale bars: 2 mm.</p></caption><graphic xmlns:xlink="http://www.w3.org/1999/xlink" xlink:href="zookeys-593-015-g003.jpg" position="float" orientation="portrait" xlink:type="simple" id="oo_90025.jpg"/></fig><fig id="F4" position="float" orientation="portrait"><label>Figures 18–29.</label><caption><p>Habitus of <italic><tp:taxon-name><tp:taxon-name-part taxon-name-part-type="genus">Eniclases</tp:taxon-name-part></tp:taxon-name></italic>: <bold>18</bold> <italic><tp:taxon-name><tp:taxon-name-part taxon-name-part-type="genus">Eniclases</tp:taxon-name-part> <tp:taxon-name-part taxon-name-part-type="species">bokondinensis</tp:taxon-name-part></tp:taxon-name></italic> sp. n., female <bold>19</bold> <italic><tp:taxon-name><tp:taxon-name-part taxon-name-part-type="genus">Eniclases</tp:taxon-name-part> <tp:taxon-name-part taxon-name-part-type="species">elelimensis</tp:taxon-name-part></tp:taxon-name></italic>, female <bold>20–29</bold> <italic><tp:taxon-name><tp:taxon-name-part taxon-name-part-type="genus">Eniclases</tp:taxon-name-part> <tp:taxon-name-part taxon-name-part-type="species">variabilis</tp:taxon-name-part></tp:taxon-name></italic> sp. n. Scale bars: 2 mm.</p></caption><graphic xmlns:xlink="http://www.w3.org/1999/xlink" xlink:href="zookeys-593-015-g004.jpg" position="float" orientation="portrait" xlink:type="simple" id="oo_90026.jpg"/></fig></tp:treatment-sec><tp:treatment-sec sec-type="Phylogenetic relationships"><title>Phylogenetic relationships.</title><p>The shape of the pronotum, shortened elytral costa one, and shape of male genitalia (Figs <xref ref-type="fig" rid="F3">6</xref>–<xref ref-type="fig" rid="F5">50</xref>) support close relationships of <italic><tp:taxon-name><tp:taxon-name-part taxon-name-part-type="genus">Eniclases</tp:taxon-name-part></tp:taxon-name></italic> and other trichaline genera. At present, the trichaline lineages form a subordinate clade within <tp:taxon-name><tp:taxon-name-part taxon-name-part-type="subtribe">Metriorrhynchina</tp:taxon-name-part></tp:taxon-name> and consist of <italic><tp:taxon-name><tp:taxon-name-part taxon-name-part-type="genus">Eniclases</tp:taxon-name-part></tp:taxon-name></italic>, <italic><tp:taxon-name><tp:taxon-name-part taxon-name-part-type="genus">Flabellotrichalus</tp:taxon-name-part></tp:taxon-name></italic> Pic, 1921, <italic><tp:taxon-name><tp:taxon-name-part taxon-name-part-type="genus">Microtrichalus</tp:taxon-name-part></tp:taxon-name></italic> Pic, 1921, <italic><tp:taxon-name><tp:taxon-name-part taxon-name-part-type="genus">Schizotrichalus</tp:taxon-name-part></tp:taxon-name></italic> Kleine, 1926, and <italic><tp:taxon-name><tp:taxon-name-part taxon-name-part-type="genus">Trichalus</tp:taxon-name-part></tp:taxon-name></italic> Waterhouse, 1877 (<xref ref-type="bibr" rid="B2">Bocak 2002</xref>, <xref ref-type="bibr" rid="B25">Sklenarova et al. 2014</xref>).</p><fig id="F5" position="float" orientation="portrait"><label>Figures 30–50.</label><caption><p>Basal antennomeres of (Figs <bold>30–42</bold>): <bold>30</bold> <italic><tp:taxon-name><tp:taxon-name-part taxon-name-part-type="genus">Eniclases</tp:taxon-name-part> <tp:taxon-name-part taxon-name-part-type="species">apertus</tp:taxon-name-part></tp:taxon-name></italic>, male <bold>31</bold> <italic><tp:taxon-name><tp:taxon-name-part taxon-name-part-type="genus">Eniclases</tp:taxon-name-part> <tp:taxon-name-part taxon-name-part-type="species">bicolor</tp:taxon-name-part></tp:taxon-name></italic> sp. n., female <bold>32</bold> <italic><tp:taxon-name><tp:taxon-name-part taxon-name-part-type="genus">Eniclases</tp:taxon-name-part> <tp:taxon-name-part taxon-name-part-type="species">bokondinensis</tp:taxon-name-part></tp:taxon-name></italic> sp. n., female <bold>33</bold> <italic><tp:taxon-name><tp:taxon-name-part taxon-name-part-type="genus">Eniclases</tp:taxon-name-part> <tp:taxon-name-part taxon-name-part-type="species">brancuccii</tp:taxon-name-part></tp:taxon-name></italic> sp. n., male <bold>34</bold> <italic><tp:taxon-name><tp:taxon-name-part taxon-name-part-type="genus">Eniclases</tp:taxon-name-part> <tp:taxon-name-part taxon-name-part-type="species">divaricatus</tp:taxon-name-part></tp:taxon-name></italic>, male <bold>35</bold> <italic><tp:taxon-name><tp:taxon-name-part taxon-name-part-type="genus">Eniclases</tp:taxon-name-part> <tp:taxon-name-part taxon-name-part-type="species">infuscatus</tp:taxon-name-part></tp:taxon-name></italic> sp. n., female <bold>36</bold> <italic><tp:taxon-name><tp:taxon-name-part taxon-name-part-type="genus">Eniclases</tp:taxon-name-part> <tp:taxon-name-part taxon-name-part-type="species">pseudoluteolus</tp:taxon-name-part></tp:taxon-name></italic>, male <bold>37</bold> <italic><tp:taxon-name><tp:taxon-name-part taxon-name-part-type="genus">Eniclases</tp:taxon-name-part> <tp:taxon-name-part taxon-name-part-type="species">similis</tp:taxon-name-part></tp:taxon-name></italic>, male <bold>38</bold> <italic><tp:taxon-name><tp:taxon-name-part taxon-name-part-type="genus">Eniclases</tp:taxon-name-part> <tp:taxon-name-part taxon-name-part-type="species">variabilis</tp:taxon-name-part></tp:taxon-name></italic> sp. n., male <bold>39</bold> <italic><tp:taxon-name><tp:taxon-name-part taxon-name-part-type="genus">Eniclases</tp:taxon-name-part> <tp:taxon-name-part taxon-name-part-type="species">elelimensis</tp:taxon-name-part></tp:taxon-name></italic>, male <bold>40</bold> <italic><tp:taxon-name><tp:taxon-name-part taxon-name-part-type="genus">Eniclases</tp:taxon-name-part> <tp:taxon-name-part taxon-name-part-type="species">niger</tp:taxon-name-part></tp:taxon-name></italic> sp. n., female <bold>41</bold> <italic><tp:taxon-name><tp:taxon-name-part taxon-name-part-type="genus">Eniclases</tp:taxon-name-part> <tp:taxon-name-part taxon-name-part-type="species">tikapurensis</tp:taxon-name-part></tp:taxon-name></italic>, male <bold>42</bold> <italic><tp:taxon-name><tp:taxon-name-part taxon-name-part-type="genus">Eniclases</tp:taxon-name-part> <tp:taxon-name-part taxon-name-part-type="species">pseudoapertus</tp:taxon-name-part></tp:taxon-name></italic> sp. n., male. Male genitalia, ventral view (Figs <bold>43–50</bold>): <bold>43</bold> <italic><tp:taxon-name><tp:taxon-name-part taxon-name-part-type="genus">Eniclases</tp:taxon-name-part> <tp:taxon-name-part taxon-name-part-type="species">pseudoapertus</tp:taxon-name-part></tp:taxon-name></italic> sp. n. <bold>44</bold> <italic><tp:taxon-name><tp:taxon-name-part taxon-name-part-type="genus">Eniclases</tp:taxon-name-part> <tp:taxon-name-part taxon-name-part-type="species">divaricatus</tp:taxon-name-part></tp:taxon-name></italic> <bold>45</bold> <italic><tp:taxon-name><tp:taxon-name-part taxon-name-part-type="genus">Eniclases</tp:taxon-name-part> <tp:taxon-name-part taxon-name-part-type="species">tikapurensis</tp:taxon-name-part></tp:taxon-name></italic> sp. n. <bold>46</bold> <italic><tp:taxon-name><tp:taxon-name-part taxon-name-part-type="genus">Eniclases</tp:taxon-name-part> <tp:taxon-name-part taxon-name-part-type="species">brancuccii</tp:taxon-name-part></tp:taxon-name></italic> sp. n. <bold>47</bold> <italic><tp:taxon-name><tp:taxon-name-part taxon-name-part-type="genus">Eniclases</tp:taxon-name-part> <tp:taxon-name-part taxon-name-part-type="species">variabilis</tp:taxon-name-part></tp:taxon-name></italic> sp. n. <bold>48</bold> <italic><tp:taxon-name><tp:taxon-name-part taxon-name-part-type="genus">Eniclases</tp:taxon-name-part> <tp:taxon-name-part taxon-name-part-type="species">pseudoluteolus</tp:taxon-name-part></tp:taxon-name></italic> sp. n. <bold>49</bold> <italic><tp:taxon-name><tp:taxon-name-part taxon-name-part-type="genus">Eniclases</tp:taxon-name-part> <tp:taxon-name-part taxon-name-part-type="species">niger</tp:taxon-name-part></tp:taxon-name></italic> sp. n. <bold>50</bold> <italic><tp:taxon-name><tp:taxon-name-part taxon-name-part-type="genus">Eniclases</tp:taxon-name-part> <tp:taxon-name-part taxon-name-part-type="species">similis</tp:taxon-name-part></tp:taxon-name></italic>. Scale bars: 0.5 mm.</p></caption><graphic xmlns:xlink="http://www.w3.org/1999/xlink" xlink:href="zookeys-593-015-g005.jpg" position="float" orientation="portrait" xlink:type="simple" id="oo_90027.jpg"/></fig></tp:treatment-sec><ref-list><ref id="B2"><mixed-citation xmlns:xlink="http://www.w3.org/1999/xlink" xlink:type="simple">
          <person-group><name name-style="western"><surname>Bocak</surname><given-names>L</given-names></name></person-group> (<year>2002</year>) <article-title>Generic revision and phylogenetic analysis of the <tp:taxon-name><tp:taxon-name-part taxon-name-part-type="subfamily">Metriorrhynchinae</tp:taxon-name-part></tp:taxon-name> (<tp:taxon-name><tp:taxon-name-part taxon-name-part-type="order">Coleoptera</tp:taxon-name-part></tp:taxon-name>, <tp:taxon-name><tp:taxon-name-part taxon-name-part-type="family">Lycidae</tp:taxon-name-part></tp:taxon-name>).</article-title> <source>European Journal of Entomology</source> <volume>99</volume>: <fpage>315</fpage>–<lpage>351</lpage>. doi: <ext-link xlink:type="simple" ext-link-type="doi" xlink:href="10.14411/eje.2002.043">10.14411/eje.2002.043</ext-link></mixed-citation></ref><ref id="B3"><mixed-citation xmlns:xlink="http://www.w3.org/1999/xlink" xlink:type="simple">
          <person-group><name name-style="western"><surname>Bocak</surname><given-names>L</given-names></name><name name-style="western"><surname>Bocakova</surname><given-names>M</given-names></name></person-group> (<year>1991</year>) <article-title>Revision of the genus <italic><tp:taxon-name><tp:taxon-name-part taxon-name-part-type="genus">Eniclases</tp:taxon-name-part></tp:taxon-name></italic> Waterhouse, 1879 (<tp:taxon-name><tp:taxon-name-part taxon-name-part-type="order">Coleoptera</tp:taxon-name-part></tp:taxon-name>, <tp:taxon-name><tp:taxon-name-part taxon-name-part-type="family">Lycidae</tp:taxon-name-part></tp:taxon-name>, <tp:taxon-name><tp:taxon-name-part taxon-name-part-type="subfamily">Metriorrhynchinae</tp:taxon-name-part></tp:taxon-name>).</article-title> <source>Mitteilungen der Münchener Entomologischen Gesellschaft</source> <volume>81</volume>: <fpage>203</fpage>–<lpage>226</lpage>.</mixed-citation></ref><ref id="B25"><mixed-citation xmlns:xlink="http://www.w3.org/1999/xlink" xlink:type="simple">
          <person-group><name name-style="western"><surname>Sklenarova</surname><given-names>K</given-names></name><name name-style="western"><surname>Kubecek</surname><given-names>V</given-names></name><name name-style="western"><surname>Bocak</surname><given-names>L</given-names></name></person-group> (<year>2014</year>) <article-title>Subtribal classification of <tp:taxon-name><tp:taxon-name-part taxon-name-part-type="tribe">Metriorrhynchini</tp:taxon-name-part></tp:taxon-name> (<tp:taxon-name><tp:taxon-name-part taxon-name-part-type="class">Insecta</tp:taxon-name-part></tp:taxon-name>, <tp:taxon-name><tp:taxon-name-part taxon-name-part-type="order">Coleoptera</tp:taxon-name-part></tp:taxon-name>, <tp:taxon-name><tp:taxon-name-part taxon-name-part-type="family">Lycidae</tp:taxon-name-part></tp:taxon-name>): an integrative approach using molecular phylogeny and morphology of adults and larvae.</article-title> <source>Arthropod Systematics &amp; Phylogeny</source> <volume>72</volume>: <fpage>37</fpage>–<lpage>54</lpage>.</mixed-citation></ref></ref-list></tp:taxon-treatment>
