# Supplementary material for: Species limits in polymorphic mimetic Eniclases net-winged beetles from New Guinean mountains (Coleoptera, Lycidae)
Source: Zookeys. 2016 May 26;(593):15–35. doi: 10.3897/zookeys.593.7728 (PMC4926628; doi:10.3897/zookeys.593.7728)
Supplement: XML Treatment for Eniclases divaricatus [file zookeys.593.7728-treatment3.xml]

<!DOCTYPE tp:taxon-treatment
  PUBLIC "-//TaxonX//DTD Taxonomic Treatment Publishing DTD v0 20100105//EN" "tax-treatment-NSO.dtd">
<tp:taxon-treatment xmlns:tp="http://www.plazi.org/taxpub"><tp:treatment-meta><kwd-group><label>Taxon classification</label><kwd><named-content content-type="kingdom">Animalia</named-content></kwd><kwd><named-content content-type="order">Coleoptera</named-content></kwd><kwd><named-content content-type="family">Lycidae</named-content></kwd></kwd-group><mixed-citation publication-type="journal"><person-group><name><surname>Bocek</surname><given-names>Matej</given-names></name><name><surname>Bocak</surname><given-names>Ladislav</given-names></name></person-group><article-title>Species limits in polymorphic mimetic <italic><tp:taxon-name><tp:taxon-name-part taxon-name-part-type="genus">Eniclases</tp:taxon-name-part></tp:taxon-name></italic> net-winged beetles from New Guinean mountains (<tp:taxon-name><tp:taxon-name-part taxon-name-part-type="order">Coleoptera</tp:taxon-name-part></tp:taxon-name>, <tp:taxon-name><tp:taxon-name-part taxon-name-part-type="family">Lycidae</tp:taxon-name-part></tp:taxon-name>)</article-title><source>Zookeys</source><day>26</day><month>5</month><year>2016</year><volume>2016</volume><issue>593</issue><fpage>15</fpage><lpage>35</lpage><pub-id pub-id-type="doi">10.3897/zookeys.593.7728</pub-id></mixed-citation></tp:treatment-meta><tp:nomenclature><tp:taxon-name>
              <tp:taxon-name-part taxon-name-part-type="genus">Eniclases</tp:taxon-name-part>
              <tp:taxon-name-part taxon-name-part-type="species">divaricatus</tp:taxon-name-part>
            </tp:taxon-name><tp:taxon-authority>(Pic, 1921)</tp:taxon-authority><xref ref-type="fig" rid="F3">Figs 6</xref><xref ref-type="fig" rid="F5">, 34</xref><!--PageBreak--><tp:nomenclature-citation-list><tp:nomenclature-citation><tp:taxon-name>
                  <tp:taxon-name-part taxon-name-part-type="genus">Trichalus</tp:taxon-name-part> (<tp:taxon-name-part taxon-name-part-type="subgenus">Trichalolus</tp:taxon-name-part>) <tp:taxon-name-part taxon-name-part-type="species">divaricatus</tp:taxon-name-part></tp:taxon-name><comment>Pic, 1921: 10. </comment></tp:nomenclature-citation></tp:nomenclature-citation-list></tp:nomenclature><tp:treatment-sec sec-type="material"><title>Material examined.</title><p>Lectotype. Female, New Guinea, Humboldt Bay, Doherty lgt., coll. Pic (<abbrev xmlns:xlink="http://www.w3.org/1999/xlink" content-type="institution" xlink:title="Muséum national d’Histoire naturelle, Paris, France" xlink:type="simple">MHNP</abbrev>). Other material examined. 4 males, 2 females (BM0001–2, 9, 15–17), Indonesia, Irian Jaya, Sentani, Cyclops Mts., 300 m, Nov.–Dec. 1991; female (BM0057), Indonesia, Irian Jaya, Elelim, path to Apalapsili, 600 m, Nov.–Dec. 1991 (<abbrev xmlns:xlink="http://www.w3.org/1999/xlink" content-type="institution" xlink:title="Voucher collection, Department of Zoology, UP Olomouc, Czech Republic" xlink:type="simple">LMBC</abbrev>).</p></tp:treatment-sec><tp:treatment-sec sec-type="diagnosis"><title>Diagnosis.</title><p>
              <italic><tp:taxon-name><tp:taxon-name-part taxon-name-part-type="genus">Eniclases</tp:taxon-name-part> <tp:taxon-name-part taxon-name-part-type="species">divaricatus</tp:taxon-name-part></tp:taxon-name></italic> is the only Papuan species with the bicolored elytra and flabellate male antennae (Figs <xref ref-type="fig" rid="F3">6</xref>, <xref ref-type="fig" rid="F5">34</xref>). Additionally, this species has the characteristic pattern of bright humeri and dark colored suture, which is shared only with some specimens of <italic><tp:taxon-name><tp:taxon-name-part taxon-name-part-type="genus">Eniclases</tp:taxon-name-part> <tp:taxon-name-part taxon-name-part-type="species">similis</tp:taxon-name-part></tp:taxon-name></italic> from the same locality (Figs <xref ref-type="fig" rid="F3">6</xref>, <xref ref-type="fig" rid="F3">13</xref>). The similarly colored females cannot be distinguished as their relative size of eyes is similar (Table <xref ref-type="table" rid="T1">1</xref>).</p></tp:treatment-sec><tp:treatment-sec sec-type="redescription"><title>Redescription.</title><p>Male. Body length 8.8–9.7 mm. Head, thorax, legs, and humeri yellow to orange, antennae except basal part, abdomen, and most of elytra dark colored. Head with moderately large, hemispherically prominent eyes, their diameter 0.92–0.96 times minimum interocular distance Antennae flabellate, lamella of anten<!--PageBreak-->nomere 3 slightly longer than the body of antennomere, other lamellae similar (Fig. <xref ref-type="fig" rid="F5">34</xref>). Pronotum transverse, with almost straight, slightly elevated lateral margins, elytra with quite strong straight secondary costae and regular dense cells (Fig. <xref ref-type="fig" rid="F3">6</xref>).</p></tp:treatment-sec><tp:treatment-sec sec-type="distribution"><title>Distribution.</title><p>Central North New Guinea.</p></tp:treatment-sec><tp:treatment-sec><!--Section generated to contain objects referenced in tp:taxon-treatment.--><fig id="F3" position="float" orientation="portrait"><label>Figures 6–17.</label><caption><p>Habitus of <italic><tp:taxon-name><tp:taxon-name-part taxon-name-part-type="genus">Eniclases</tp:taxon-name-part></tp:taxon-name></italic>: <bold>6</bold> <italic><tp:taxon-name><tp:taxon-name-part taxon-name-part-type="genus">Eniclases</tp:taxon-name-part> <tp:taxon-name-part taxon-name-part-type="species">divaricatus</tp:taxon-name-part></tp:taxon-name></italic>, male <bold>7</bold> <italic><tp:taxon-name><tp:taxon-name-part taxon-name-part-type="genus">Eniclases</tp:taxon-name-part> <tp:taxon-name-part taxon-name-part-type="species">pseudoapertus</tp:taxon-name-part></tp:taxon-name></italic> sp. n., male <bold>8</bold> <italic><tp:taxon-name><tp:taxon-name-part taxon-name-part-type="genus">Eniclases</tp:taxon-name-part> <tp:taxon-name-part taxon-name-part-type="species">apertus</tp:taxon-name-part></tp:taxon-name></italic>, male <bold>9</bold> <italic><tp:taxon-name><tp:taxon-name-part taxon-name-part-type="genus">Eniclases</tp:taxon-name-part> <tp:taxon-name-part taxon-name-part-type="species">tikapurensis</tp:taxon-name-part></tp:taxon-name></italic> sp. n., male <bold>10</bold> <italic><tp:taxon-name><tp:taxon-name-part taxon-name-part-type="genus">Eniclases</tp:taxon-name-part> <tp:taxon-name-part taxon-name-part-type="species">bicolor</tp:taxon-name-part></tp:taxon-name></italic> sp. n., female <bold>11</bold> <italic><tp:taxon-name><tp:taxon-name-part taxon-name-part-type="genus">Eniclases</tp:taxon-name-part> <tp:taxon-name-part taxon-name-part-type="species">infuscatus</tp:taxon-name-part></tp:taxon-name></italic> sp. n., female <bold>12</bold> <italic><tp:taxon-name><tp:taxon-name-part taxon-name-part-type="genus">Eniclases</tp:taxon-name-part> <tp:taxon-name-part taxon-name-part-type="species">brancuccii</tp:taxon-name-part></tp:taxon-name></italic> sp. n., female <bold>13, 14</bold> <italic><tp:taxon-name><tp:taxon-name-part taxon-name-part-type="genus">Eniclases</tp:taxon-name-part> <tp:taxon-name-part taxon-name-part-type="species">similis</tp:taxon-name-part></tp:taxon-name></italic>, male <bold>15, 16</bold> <italic><tp:taxon-name><tp:taxon-name-part taxon-name-part-type="genus">Eniclases</tp:taxon-name-part> <tp:taxon-name-part taxon-name-part-type="species">niger</tp:taxon-name-part></tp:taxon-name></italic> sp. n., male <bold>17</bold> <italic><tp:taxon-name><tp:taxon-name-part taxon-name-part-type="genus">Eniclases</tp:taxon-name-part> <tp:taxon-name-part taxon-name-part-type="species">bokondinensis</tp:taxon-name-part></tp:taxon-name></italic> sp. n., female. Scale bars: 2 mm.</p></caption><graphic xmlns:xlink="http://www.w3.org/1999/xlink" xlink:href="zookeys-593-015-g003.jpg" position="float" orientation="portrait" xlink:type="simple" id="oo_90025.jpg"/></fig><fig id="F5" position="float" orientation="portrait"><label>Figures 30–50.</label><caption><p>Basal antennomeres of (Figs <bold>30–42</bold>): <bold>30</bold> <italic><tp:taxon-name><tp:taxon-name-part taxon-name-part-type="genus">Eniclases</tp:taxon-name-part> <tp:taxon-name-part taxon-name-part-type="species">apertus</tp:taxon-name-part></tp:taxon-name></italic>, male <bold>31</bold> <italic><tp:taxon-name><tp:taxon-name-part taxon-name-part-type="genus">Eniclases</tp:taxon-name-part> <tp:taxon-name-part taxon-name-part-type="species">bicolor</tp:taxon-name-part></tp:taxon-name></italic> sp. n., female <bold>32</bold> <italic><tp:taxon-name><tp:taxon-name-part taxon-name-part-type="genus">Eniclases</tp:taxon-name-part> <tp:taxon-name-part taxon-name-part-type="species">bokondinensis</tp:taxon-name-part></tp:taxon-name></italic> sp. n., female <bold>33</bold> <italic><tp:taxon-name><tp:taxon-name-part taxon-name-part-type="genus">Eniclases</tp:taxon-name-part> <tp:taxon-name-part taxon-name-part-type="species">brancuccii</tp:taxon-name-part></tp:taxon-name></italic> sp. n., male <bold>34</bold> <italic><tp:taxon-name><tp:taxon-name-part taxon-name-part-type="genus">Eniclases</tp:taxon-name-part> <tp:taxon-name-part taxon-name-part-type="species">divaricatus</tp:taxon-name-part></tp:taxon-name></italic>, male <bold>35</bold> <italic><tp:taxon-name><tp:taxon-name-part taxon-name-part-type="genus">Eniclases</tp:taxon-name-part> <tp:taxon-name-part taxon-name-part-type="species">infuscatus</tp:taxon-name-part></tp:taxon-name></italic> sp. n., female <bold>36</bold> <italic><tp:taxon-name><tp:taxon-name-part taxon-name-part-type="genus">Eniclases</tp:taxon-name-part> <tp:taxon-name-part taxon-name-part-type="species">pseudoluteolus</tp:taxon-name-part></tp:taxon-name></italic>, male <bold>37</bold> <italic><tp:taxon-name><tp:taxon-name-part taxon-name-part-type="genus">Eniclases</tp:taxon-name-part> <tp:taxon-name-part taxon-name-part-type="species">similis</tp:taxon-name-part></tp:taxon-name></italic>, male <bold>38</bold> <italic><tp:taxon-name><tp:taxon-name-part taxon-name-part-type="genus">Eniclases</tp:taxon-name-part> <tp:taxon-name-part taxon-name-part-type="species">variabilis</tp:taxon-name-part></tp:taxon-name></italic> sp. n., male <bold>39</bold> <italic><tp:taxon-name><tp:taxon-name-part taxon-name-part-type="genus">Eniclases</tp:taxon-name-part> <tp:taxon-name-part taxon-name-part-type="species">elelimensis</tp:taxon-name-part></tp:taxon-name></italic>, male <bold>40</bold> <italic><tp:taxon-name><tp:taxon-name-part taxon-name-part-type="genus">Eniclases</tp:taxon-name-part> <tp:taxon-name-part taxon-name-part-type="species">niger</tp:taxon-name-part></tp:taxon-name></italic> sp. n., female <bold>41</bold> <italic><tp:taxon-name><tp:taxon-name-part taxon-name-part-type="genus">Eniclases</tp:taxon-name-part> <tp:taxon-name-part taxon-name-part-type="species">tikapurensis</tp:taxon-name-part></tp:taxon-name></italic>, male <bold>42</bold> <italic><tp:taxon-name><tp:taxon-name-part taxon-name-part-type="genus">Eniclases</tp:taxon-name-part> <tp:taxon-name-part taxon-name-part-type="species">pseudoapertus</tp:taxon-name-part></tp:taxon-name></italic> sp. n., male. Male genitalia, ventral view (Figs <bold>43–50</bold>): <bold>43</bold> <italic><tp:taxon-name><tp:taxon-name-part taxon-name-part-type="genus">Eniclases</tp:taxon-name-part> <tp:taxon-name-part taxon-name-part-type="species">pseudoapertus</tp:taxon-name-part></tp:taxon-name></italic> sp. n. <bold>44</bold> <italic><tp:taxon-name><tp:taxon-name-part taxon-name-part-type="genus">Eniclases</tp:taxon-name-part> <tp:taxon-name-part taxon-name-part-type="species">divaricatus</tp:taxon-name-part></tp:taxon-name></italic> <bold>45</bold> <italic><tp:taxon-name><tp:taxon-name-part taxon-name-part-type="genus">Eniclases</tp:taxon-name-part> <tp:taxon-name-part taxon-name-part-type="species">tikapurensis</tp:taxon-name-part></tp:taxon-name></italic> sp. n. <bold>46</bold> <italic><tp:taxon-name><tp:taxon-name-part taxon-name-part-type="genus">Eniclases</tp:taxon-name-part> <tp:taxon-name-part taxon-name-part-type="species">brancuccii</tp:taxon-name-part></tp:taxon-name></italic> sp. n. <bold>47</bold> <italic><tp:taxon-name><tp:taxon-name-part taxon-name-part-type="genus">Eniclases</tp:taxon-name-part> <tp:taxon-name-part taxon-name-part-type="species">variabilis</tp:taxon-name-part></tp:taxon-name></italic> sp. n. <bold>48</bold> <italic><tp:taxon-name><tp:taxon-name-part taxon-name-part-type="genus">Eniclases</tp:taxon-name-part> <tp:taxon-name-part taxon-name-part-type="species">pseudoluteolus</tp:taxon-name-part></tp:taxon-name></italic> sp. n. <bold>49</bold> <italic><tp:taxon-name><tp:taxon-name-part taxon-name-part-type="genus">Eniclases</tp:taxon-name-part> <tp:taxon-name-part taxon-name-part-type="species">niger</tp:taxon-name-part></tp:taxon-name></italic> sp. n. <bold>50</bold> <italic><tp:taxon-name><tp:taxon-name-part taxon-name-part-type="genus">Eniclases</tp:taxon-name-part> <tp:taxon-name-part taxon-name-part-type="species">similis</tp:taxon-name-part></tp:taxon-name></italic>. Scale bars: 0.5 mm.</p></caption><graphic xmlns:xlink="http://www.w3.org/1999/xlink" xlink:href="zookeys-593-015-g005.jpg" position="float" orientation="portrait" xlink:type="simple" id="oo_90027.jpg"/></fig><table-wrap id="T1" position="float" orientation="portrait"><label>Table 1.</label><caption><p>Measurements of <italic><tp:taxon-name><tp:taxon-name-part taxon-name-part-type="genus">Eniclases</tp:taxon-name-part></tp:taxon-name></italic> spp. (all measurements in mm, n.a. – not available).</p></caption><table id="TID0EWQBG" rules="all"><tbody><tr><th rowspan="2" colspan="1"/><th rowspan="2" colspan="1">Body length</th><th rowspan="2" colspan="1">Width humeri</th><th rowspan="1" colspan="2">Pronotum</th><th rowspan="1" colspan="2">Eye diameter/distance</th></tr><tr><th rowspan="1" colspan="1">length</th><th rowspan="1" colspan="1">width</th><th rowspan="1" colspan="1">male</th><th rowspan="1" colspan="1">female</th></tr><tr><td rowspan="1" colspan="1">
              <italic><tp:taxon-name><tp:taxon-name-part taxon-name-part-type="genus">Eniclases</tp:taxon-name-part> <tp:taxon-name-part taxon-name-part-type="species">pseudoapertus</tp:taxon-name-part></tp:taxon-name></italic>
            </td><td rowspan="1" colspan="1">6.3</td><td rowspan="1" colspan="1">1.6</td><td rowspan="1" colspan="1">0.75</td><td rowspan="1" colspan="1">1.2</td><td rowspan="1" colspan="1">1.4</td><td rowspan="1" colspan="1">n.a.</td></tr><tr><td rowspan="1" colspan="1">
              <italic><tp:taxon-name><tp:taxon-name-part taxon-name-part-type="genus">Eniclases</tp:taxon-name-part> <tp:taxon-name-part taxon-name-part-type="species">divaricatus</tp:taxon-name-part></tp:taxon-name></italic>
            </td><td rowspan="1" colspan="1">8.8–9.7</td><td rowspan="1" colspan="1">2.1–2.3</td><td rowspan="1" colspan="1">1.2–1.3</td><td rowspan="1" colspan="1">1.7–1.7</td><td rowspan="1" colspan="1">0.92–0.96</td><td rowspan="1" colspan="1">0.80–0.87</td></tr><tr><td rowspan="1" colspan="1">
              <italic><tp:taxon-name><tp:taxon-name-part taxon-name-part-type="genus">Eniclases</tp:taxon-name-part> <tp:taxon-name-part taxon-name-part-type="species">pseudoluteolus</tp:taxon-name-part></tp:taxon-name></italic>
            </td><td rowspan="1" colspan="1">9.3</td><td rowspan="1" colspan="1">2.3</td><td rowspan="1" colspan="1">1.15</td><td rowspan="1" colspan="1">1.6</td><td rowspan="1" colspan="1">0.9</td><td rowspan="1" colspan="1">n.a.</td></tr><tr><td rowspan="1" colspan="1">
              <italic><tp:taxon-name><tp:taxon-name-part taxon-name-part-type="genus">Eniclases</tp:taxon-name-part> <tp:taxon-name-part taxon-name-part-type="species">apertus</tp:taxon-name-part></tp:taxon-name></italic>
            </td><td rowspan="1" colspan="1"/><td rowspan="1" colspan="1">5.8–6.9</td><td rowspan="1" colspan="1">1.4–1.7</td><td rowspan="1" colspan="1">0.9</td><td rowspan="1" colspan="1">1.25</td><td rowspan="1" colspan="1">1.15–1.17</td></tr><tr><td rowspan="1" colspan="1">
              <italic><tp:taxon-name><tp:taxon-name-part taxon-name-part-type="genus">Eniclases</tp:taxon-name-part> <tp:taxon-name-part taxon-name-part-type="species">tikapurensis</tp:taxon-name-part></tp:taxon-name></italic>
            </td><td rowspan="1" colspan="1">9.5–11.1</td><td rowspan="1" colspan="1">2.0–2.5</td><td rowspan="1" colspan="1">1.1–1.3</td><td rowspan="1" colspan="1">1.4–1.7</td><td rowspan="1" colspan="1">1.11–1.40</td><td rowspan="1" colspan="1">0.92–1.06</td></tr><tr><td rowspan="1" colspan="1">
              <italic><tp:taxon-name><tp:taxon-name-part taxon-name-part-type="genus">Eniclases</tp:taxon-name-part> <tp:taxon-name-part taxon-name-part-type="species">bicolor</tp:taxon-name-part></tp:taxon-name></italic>
            </td><td rowspan="1" colspan="1">10.3</td><td rowspan="1" colspan="1">2.4</td><td rowspan="1" colspan="1">1.4</td><td rowspan="1" colspan="1">1.7</td><td rowspan="1" colspan="1">n.a.</td><td rowspan="1" colspan="1">0.71–0.74</td></tr><tr><td rowspan="1" colspan="1">
              <italic><tp:taxon-name><tp:taxon-name-part taxon-name-part-type="genus">Eniclases</tp:taxon-name-part> <tp:taxon-name-part taxon-name-part-type="species">infuscatus</tp:taxon-name-part></tp:taxon-name></italic>
            </td><td rowspan="1" colspan="1">12.1</td><td rowspan="1" colspan="1">2.5</td><td rowspan="1" colspan="1">1.25</td><td rowspan="1" colspan="1">1.6</td><td rowspan="1" colspan="1">n.a.</td><td rowspan="1" colspan="1">0.79–0.84</td></tr><tr><td rowspan="1" colspan="1">
              <italic><tp:taxon-name><tp:taxon-name-part taxon-name-part-type="genus">Eniclases</tp:taxon-name-part> <tp:taxon-name-part taxon-name-part-type="species">brancuccii</tp:taxon-name-part></tp:taxon-name></italic>
            </td><td rowspan="1" colspan="1">7.6–8.0</td><td rowspan="1" colspan="1">1.8–1.9</td><td rowspan="1" colspan="1">1.0–1.1</td><td rowspan="1" colspan="1">7.5–8.0</td><td rowspan="1" colspan="1">1.00</td><td rowspan="1" colspan="1">0.84–0.91</td></tr><tr><td rowspan="1" colspan="1">
              <italic><tp:taxon-name><tp:taxon-name-part taxon-name-part-type="genus">Eniclases</tp:taxon-name-part> <tp:taxon-name-part taxon-name-part-type="species">bokondinensis</tp:taxon-name-part></tp:taxon-name></italic>
            </td><td rowspan="1" colspan="1">9.2</td><td rowspan="1" colspan="1">2.05</td><td rowspan="1" colspan="1">1.0</td><td rowspan="1" colspan="1">1.35</td><td rowspan="1" colspan="1">n.a.</td><td rowspan="1" colspan="1">0.72–0.82</td></tr><tr><td rowspan="1" colspan="1">
              <italic><tp:taxon-name><tp:taxon-name-part taxon-name-part-type="genus">Eniclases</tp:taxon-name-part> <tp:taxon-name-part taxon-name-part-type="species">elelimensis</tp:taxon-name-part></tp:taxon-name></italic>
            </td><td rowspan="1" colspan="1">6.9–8.1</td><td rowspan="1" colspan="1">1.5–1.9</td><td rowspan="1" colspan="1">0.9–1.1</td><td rowspan="1" colspan="1">1.3–1.4</td><td rowspan="1" colspan="1">n.a.</td><td rowspan="1" colspan="1">0.78–0.89</td></tr><tr><td rowspan="1" colspan="1">
              <italic><tp:taxon-name><tp:taxon-name-part taxon-name-part-type="genus">Eniclases</tp:taxon-name-part> <tp:taxon-name-part taxon-name-part-type="species">variabilis</tp:taxon-name-part></tp:taxon-name></italic>
            </td><td rowspan="1" colspan="1">6.6–8.2</td><td rowspan="1" colspan="1">1.6–2.0</td><td rowspan="1" colspan="1">0.1–1.1</td><td rowspan="1" colspan="1">1.1–1.35</td><td rowspan="1" colspan="1">0.83–0.95</td><td rowspan="1" colspan="1">0.70–0.85</td></tr><tr><td rowspan="1" colspan="1">
              <italic><tp:taxon-name><tp:taxon-name-part taxon-name-part-type="genus">Eniclases</tp:taxon-name-part> <tp:taxon-name-part taxon-name-part-type="species">niger</tp:taxon-name-part></tp:taxon-name></italic>
            </td><td rowspan="1" colspan="1">9.2–11.6</td><td rowspan="1" colspan="1">2.2–2.8</td><td rowspan="1" colspan="1">1.3–1.6</td><td rowspan="1" colspan="1">9.0–11.5</td><td rowspan="1" colspan="1">1.17–1.28</td><td rowspan="1" colspan="1">0.89</td></tr><tr><td rowspan="1" colspan="1">
              <italic><tp:taxon-name><tp:taxon-name-part taxon-name-part-type="genus">Eniclases</tp:taxon-name-part> <tp:taxon-name-part taxon-name-part-type="species">similis</tp:taxon-name-part></tp:taxon-name></italic>
            </td><td rowspan="1" colspan="1">7.5–9.7</td><td rowspan="1" colspan="1">1.9–2.3</td><td rowspan="1" colspan="1">1.1–1.4</td><td rowspan="1" colspan="1">1.8–1.8</td><td rowspan="1" colspan="1">1.02–1.15</td><td rowspan="1" colspan="1">0.89</td></tr></tbody></table></table-wrap></tp:treatment-sec></tp:taxon-treatment>
