# Supplementary material for: Species limits in polymorphic mimetic Eniclases net-winged beetles from New Guinean mountains (Coleoptera, Lycidae)
Source: Zookeys. 2016 May 26;(593):15–35. doi: 10.3897/zookeys.593.7728 (PMC4926628; doi:10.3897/zookeys.593.7728)
Supplement: XML Treatment for Eniclases bokondinensis [file zookeys.593.7728-treatment9.xml]

<!DOCTYPE tp:taxon-treatment
  PUBLIC "-//TaxonX//DTD Taxonomic Treatment Publishing DTD v0 20100105//EN" "tax-treatment-NSO.dtd">
<tp:taxon-treatment xmlns:tp="http://www.plazi.org/taxpub"><tp:treatment-meta><kwd-group><label>Taxon classification</label><kwd><named-content content-type="kingdom">Animalia</named-content></kwd><kwd><named-content content-type="order">Coleoptera</named-content></kwd><kwd><named-content content-type="family">Lycidae</named-content></kwd></kwd-group><mixed-citation publication-type="journal"><person-group><name><surname>Bocek</surname><given-names>Matej</given-names></name><name><surname>Bocak</surname><given-names>Ladislav</given-names></name></person-group><article-title>Species limits in polymorphic mimetic <italic><tp:taxon-name><tp:taxon-name-part taxon-name-part-type="genus">Eniclases</tp:taxon-name-part></tp:taxon-name></italic> net-winged beetles from New Guinean mountains (<tp:taxon-name><tp:taxon-name-part taxon-name-part-type="order">Coleoptera</tp:taxon-name-part></tp:taxon-name>, <tp:taxon-name><tp:taxon-name-part taxon-name-part-type="family">Lycidae</tp:taxon-name-part></tp:taxon-name>)</article-title><source>Zookeys</source><day>26</day><month>5</month><year>2016</year><volume>2016</volume><issue>593</issue><fpage>15</fpage><lpage>35</lpage><pub-id pub-id-type="doi">10.3897/zookeys.593.7728</pub-id></mixed-citation></tp:treatment-meta><tp:nomenclature><tp:taxon-name>
              <tp:taxon-name-part taxon-name-part-type="genus">Eniclases</tp:taxon-name-part>
              <tp:taxon-name-part taxon-name-part-type="species">bokondinensis</tp:taxon-name-part>
              <object-id xmlns:xlink="http://www.w3.org/1999/xlink" content-type="zoobank" xlink:type="simple">http://zoobank.org/C10E3541-F9FB-4C01-8570-9F7568B3BBD7</object-id>
            </tp:taxon-name><tp:taxon-status xmlns:xlink="http://www.w3.org/1999/xlink" xlink:type="simple">sp. n.</tp:taxon-status><xref ref-type="fig" rid="F3">Figs 17</xref><xref ref-type="fig" rid="F4">, 18</xref><xref ref-type="fig" rid="F5">, 32</xref></tp:nomenclature><tp:treatment-sec sec-type="material"><title>Material examined.</title><p>Holotype. Female (BM0095), Indonesia, Irian Jaya, Bokondini, 1900 m, Nov.–Dec. 1991 (<abbrev xmlns:xlink="http://www.w3.org/1999/xlink" content-type="institution" xlink:title="Voucher collection, Department of Zoology, UP Olomouc, Czech Republic" xlink:type="simple">LMBC</abbrev>). Paratypes. 2 females (BM0092, 94), the same data as the holotype (<abbrev xmlns:xlink="http://www.w3.org/1999/xlink" content-type="institution" xlink:title="Voucher collection, Department of Zoology, UP Olomouc, Czech Republic" xlink:type="simple">LMBC</abbrev>).</p></tp:treatment-sec><tp:treatment-sec sec-type="diagnosis"><title>Diagnosis.</title><p>
              <italic><tp:taxon-name><tp:taxon-name-part taxon-name-part-type="genus">Eniclases</tp:taxon-name-part> <tp:taxon-name-part taxon-name-part-type="species">bokondinensis</tp:taxon-name-part></tp:taxon-name></italic> has a characteristic combination of the black pronotum and light yellow elytra with dark colored apex (Figs <xref ref-type="fig" rid="F3">17</xref>–<xref ref-type="fig" rid="F4">18</xref>). The shape of antennae and the relative size of eyes are similar to those of <italic><tp:taxon-name><tp:taxon-name-part taxon-name-part-type="genus">Eniclases</tp:taxon-name-part> <tp:taxon-name-part taxon-name-part-type="species">variabilis</tp:taxon-name-part></tp:taxon-name></italic> and <italic><tp:taxon-name><tp:taxon-name-part taxon-name-part-type="genus">Eniclases</tp:taxon-name-part> <tp:taxon-name-part taxon-name-part-type="species">elelimensis</tp:taxon-name-part></tp:taxon-name></italic> (Table <xref ref-type="table" rid="T1">1</xref>, Figs <xref ref-type="fig" rid="F5">32</xref>, <xref ref-type="fig" rid="F5">38</xref>, <xref ref-type="fig" rid="F5">39</xref>). The co-mimics of <italic><tp:taxon-name><tp:taxon-name-part taxon-name-part-type="genus">Eniclases</tp:taxon-name-part> <tp:taxon-name-part taxon-name-part-type="species">bokondinensis</tp:taxon-name-part></tp:taxon-name></italic> are large-bodied and this species has a larger body than its closest relatives (Fig. <xref ref-type="fig" rid="F1">1</xref>, Table <xref ref-type="table" rid="T1">1</xref>).</p></tp:treatment-sec><tp:treatment-sec sec-type="description"><title>Description.</title><p>Female. Body length 9.2 mm, head, antennae, thorax, and abdomen dark brown to black, elytra pale yellow in humeral half, gradually infuscate to apex (Figs <xref ref-type="fig" rid="F3">17</xref>–<xref ref-type="fig" rid="F4">18</xref>), trochanters and basal parts of femora brown, rest of legs black. Head with small, hemispherically prominent eyes, their diameter 0.72–0.82 interocular distance, antennae flat, slender, acutely serrate, apical process of antennomere 3 about half length of its body, further antennomeres similar in shape. Pronotum transverse, with weak bulge in basal third, elytra with weak but regular secondary costae and mostly regular, subquadrate cells (Figs <xref ref-type="fig" rid="F3">17</xref>–<xref ref-type="fig" rid="F4">18</xref>).</p></tp:treatment-sec><tp:treatment-sec sec-type="distribution"><title>Distribution.</title><p>New Guinea, Bokondini region.</p></tp:treatment-sec><tp:treatment-sec sec-type="etymology"><title>Etymology.</title><p>The specific name refers to the type locality.</p></tp:treatment-sec><tp:treatment-sec><!--Section generated to contain objects referenced in tp:taxon-treatment.--><fig id="F3" position="float" orientation="portrait"><label>Figures 6–17.</label><caption><p>Habitus of <italic><tp:taxon-name><tp:taxon-name-part taxon-name-part-type="genus">Eniclases</tp:taxon-name-part></tp:taxon-name></italic>: <bold>6</bold> <italic><tp:taxon-name><tp:taxon-name-part taxon-name-part-type="genus">Eniclases</tp:taxon-name-part> <tp:taxon-name-part taxon-name-part-type="species">divaricatus</tp:taxon-name-part></tp:taxon-name></italic>, male <bold>7</bold> <italic><tp:taxon-name><tp:taxon-name-part taxon-name-part-type="genus">Eniclases</tp:taxon-name-part> <tp:taxon-name-part taxon-name-part-type="species">pseudoapertus</tp:taxon-name-part></tp:taxon-name></italic> sp. n., male <bold>8</bold> <italic><tp:taxon-name><tp:taxon-name-part taxon-name-part-type="genus">Eniclases</tp:taxon-name-part> <tp:taxon-name-part taxon-name-part-type="species">apertus</tp:taxon-name-part></tp:taxon-name></italic>, male <bold>9</bold> <italic><tp:taxon-name><tp:taxon-name-part taxon-name-part-type="genus">Eniclases</tp:taxon-name-part> <tp:taxon-name-part taxon-name-part-type="species">tikapurensis</tp:taxon-name-part></tp:taxon-name></italic> sp. n., male <bold>10</bold> <italic><tp:taxon-name><tp:taxon-name-part taxon-name-part-type="genus">Eniclases</tp:taxon-name-part> <tp:taxon-name-part taxon-name-part-type="species">bicolor</tp:taxon-name-part></tp:taxon-name></italic> sp. n., female <bold>11</bold> <italic><tp:taxon-name><tp:taxon-name-part taxon-name-part-type="genus">Eniclases</tp:taxon-name-part> <tp:taxon-name-part taxon-name-part-type="species">infuscatus</tp:taxon-name-part></tp:taxon-name></italic> sp. n., female <bold>12</bold> <italic><tp:taxon-name><tp:taxon-name-part taxon-name-part-type="genus">Eniclases</tp:taxon-name-part> <tp:taxon-name-part taxon-name-part-type="species">brancuccii</tp:taxon-name-part></tp:taxon-name></italic> sp. n., female <bold>13, 14</bold> <italic><tp:taxon-name><tp:taxon-name-part taxon-name-part-type="genus">Eniclases</tp:taxon-name-part> <tp:taxon-name-part taxon-name-part-type="species">similis</tp:taxon-name-part></tp:taxon-name></italic>, male <bold>15, 16</bold> <italic><tp:taxon-name><tp:taxon-name-part taxon-name-part-type="genus">Eniclases</tp:taxon-name-part> <tp:taxon-name-part taxon-name-part-type="species">niger</tp:taxon-name-part></tp:taxon-name></italic> sp. n., male <bold>17</bold> <italic><tp:taxon-name><tp:taxon-name-part taxon-name-part-type="genus">Eniclases</tp:taxon-name-part> <tp:taxon-name-part taxon-name-part-type="species">bokondinensis</tp:taxon-name-part></tp:taxon-name></italic> sp. n., female. Scale bars: 2 mm.</p></caption><graphic xmlns:xlink="http://www.w3.org/1999/xlink" xlink:href="zookeys-593-015-g003.jpg" position="float" orientation="portrait" xlink:type="simple" id="oo_90025.jpg"/></fig><fig id="F4" position="float" orientation="portrait"><label>Figures 18–29.</label><caption><p>Habitus of <italic><tp:taxon-name><tp:taxon-name-part taxon-name-part-type="genus">Eniclases</tp:taxon-name-part></tp:taxon-name></italic>: <bold>18</bold> <italic><tp:taxon-name><tp:taxon-name-part taxon-name-part-type="genus">Eniclases</tp:taxon-name-part> <tp:taxon-name-part taxon-name-part-type="species">bokondinensis</tp:taxon-name-part></tp:taxon-name></italic> sp. n., female <bold>19</bold> <italic><tp:taxon-name><tp:taxon-name-part taxon-name-part-type="genus">Eniclases</tp:taxon-name-part> <tp:taxon-name-part taxon-name-part-type="species">elelimensis</tp:taxon-name-part></tp:taxon-name></italic>, female <bold>20–29</bold> <italic><tp:taxon-name><tp:taxon-name-part taxon-name-part-type="genus">Eniclases</tp:taxon-name-part> <tp:taxon-name-part taxon-name-part-type="species">variabilis</tp:taxon-name-part></tp:taxon-name></italic> sp. n. Scale bars: 2 mm.</p></caption><graphic xmlns:xlink="http://www.w3.org/1999/xlink" xlink:href="zookeys-593-015-g004.jpg" position="float" orientation="portrait" xlink:type="simple" id="oo_90026.jpg"/></fig><fig id="F5" position="float" orientation="portrait"><label>Figures 30–50.</label><caption><p>Basal antennomeres of (Figs <bold>30–42</bold>): <bold>30</bold> <italic><tp:taxon-name><tp:taxon-name-part taxon-name-part-type="genus">Eniclases</tp:taxon-name-part> <tp:taxon-name-part taxon-name-part-type="species">apertus</tp:taxon-name-part></tp:taxon-name></italic>, male <bold>31</bold> <italic><tp:taxon-name><tp:taxon-name-part taxon-name-part-type="genus">Eniclases</tp:taxon-name-part> <tp:taxon-name-part taxon-name-part-type="species">bicolor</tp:taxon-name-part></tp:taxon-name></italic> sp. n., female <bold>32</bold> <italic><tp:taxon-name><tp:taxon-name-part taxon-name-part-type="genus">Eniclases</tp:taxon-name-part> <tp:taxon-name-part taxon-name-part-type="species">bokondinensis</tp:taxon-name-part></tp:taxon-name></italic> sp. n., female <bold>33</bold> <italic><tp:taxon-name><tp:taxon-name-part taxon-name-part-type="genus">Eniclases</tp:taxon-name-part> <tp:taxon-name-part taxon-name-part-type="species">brancuccii</tp:taxon-name-part></tp:taxon-name></italic> sp. n., male <bold>34</bold> <italic><tp:taxon-name><tp:taxon-name-part taxon-name-part-type="genus">Eniclases</tp:taxon-name-part> <tp:taxon-name-part taxon-name-part-type="species">divaricatus</tp:taxon-name-part></tp:taxon-name></italic>, male <bold>35</bold> <italic><tp:taxon-name><tp:taxon-name-part taxon-name-part-type="genus">Eniclases</tp:taxon-name-part> <tp:taxon-name-part taxon-name-part-type="species">infuscatus</tp:taxon-name-part></tp:taxon-name></italic> sp. n., female <bold>36</bold> <italic><tp:taxon-name><tp:taxon-name-part taxon-name-part-type="genus">Eniclases</tp:taxon-name-part> <tp:taxon-name-part taxon-name-part-type="species">pseudoluteolus</tp:taxon-name-part></tp:taxon-name></italic>, male <bold>37</bold> <italic><tp:taxon-name><tp:taxon-name-part taxon-name-part-type="genus">Eniclases</tp:taxon-name-part> <tp:taxon-name-part taxon-name-part-type="species">similis</tp:taxon-name-part></tp:taxon-name></italic>, male <bold>38</bold> <italic><tp:taxon-name><tp:taxon-name-part taxon-name-part-type="genus">Eniclases</tp:taxon-name-part> <tp:taxon-name-part taxon-name-part-type="species">variabilis</tp:taxon-name-part></tp:taxon-name></italic> sp. n., male <bold>39</bold> <italic><tp:taxon-name><tp:taxon-name-part taxon-name-part-type="genus">Eniclases</tp:taxon-name-part> <tp:taxon-name-part taxon-name-part-type="species">elelimensis</tp:taxon-name-part></tp:taxon-name></italic>, male <bold>40</bold> <italic><tp:taxon-name><tp:taxon-name-part taxon-name-part-type="genus">Eniclases</tp:taxon-name-part> <tp:taxon-name-part taxon-name-part-type="species">niger</tp:taxon-name-part></tp:taxon-name></italic> sp. n., female <bold>41</bold> <italic><tp:taxon-name><tp:taxon-name-part taxon-name-part-type="genus">Eniclases</tp:taxon-name-part> <tp:taxon-name-part taxon-name-part-type="species">tikapurensis</tp:taxon-name-part></tp:taxon-name></italic>, male <bold>42</bold> <italic><tp:taxon-name><tp:taxon-name-part taxon-name-part-type="genus">Eniclases</tp:taxon-name-part> <tp:taxon-name-part taxon-name-part-type="species">pseudoapertus</tp:taxon-name-part></tp:taxon-name></italic> sp. n., male. Male genitalia, ventral view (Figs <bold>43–50</bold>): <bold>43</bold> <italic><tp:taxon-name><tp:taxon-name-part taxon-name-part-type="genus">Eniclases</tp:taxon-name-part> <tp:taxon-name-part taxon-name-part-type="species">pseudoapertus</tp:taxon-name-part></tp:taxon-name></italic> sp. n. <bold>44</bold> <italic><tp:taxon-name><tp:taxon-name-part taxon-name-part-type="genus">Eniclases</tp:taxon-name-part> <tp:taxon-name-part taxon-name-part-type="species">divaricatus</tp:taxon-name-part></tp:taxon-name></italic> <bold>45</bold> <italic><tp:taxon-name><tp:taxon-name-part taxon-name-part-type="genus">Eniclases</tp:taxon-name-part> <tp:taxon-name-part taxon-name-part-type="species">tikapurensis</tp:taxon-name-part></tp:taxon-name></italic> sp. n. <bold>46</bold> <italic><tp:taxon-name><tp:taxon-name-part taxon-name-part-type="genus">Eniclases</tp:taxon-name-part> <tp:taxon-name-part taxon-name-part-type="species">brancuccii</tp:taxon-name-part></tp:taxon-name></italic> sp. n. <bold>47</bold> <italic><tp:taxon-name><tp:taxon-name-part taxon-name-part-type="genus">Eniclases</tp:taxon-name-part> <tp:taxon-name-part taxon-name-part-type="species">variabilis</tp:taxon-name-part></tp:taxon-name></italic> sp. n. <bold>48</bold> <italic><tp:taxon-name><tp:taxon-name-part taxon-name-part-type="genus">Eniclases</tp:taxon-name-part> <tp:taxon-name-part taxon-name-part-type="species">pseudoluteolus</tp:taxon-name-part></tp:taxon-name></italic> sp. n. <bold>49</bold> <italic><tp:taxon-name><tp:taxon-name-part taxon-name-part-type="genus">Eniclases</tp:taxon-name-part> <tp:taxon-name-part taxon-name-part-type="species">niger</tp:taxon-name-part></tp:taxon-name></italic> sp. n. <bold>50</bold> <italic><tp:taxon-name><tp:taxon-name-part taxon-name-part-type="genus">Eniclases</tp:taxon-name-part> <tp:taxon-name-part taxon-name-part-type="species">similis</tp:taxon-name-part></tp:taxon-name></italic>. Scale bars: 0.5 mm.</p></caption><graphic xmlns:xlink="http://www.w3.org/1999/xlink" xlink:href="zookeys-593-015-g005.jpg" position="float" orientation="portrait" xlink:type="simple" id="oo_90027.jpg"/></fig><table-wrap id="T1" position="float" orientation="portrait"><label>Table 1.</label><caption><p>Measurements of <italic><tp:taxon-name><tp:taxon-name-part taxon-name-part-type="genus">Eniclases</tp:taxon-name-part></tp:taxon-name></italic> spp. (all measurements in mm, n.a. – not available).</p></caption><table id="TID0EWQBG" rules="all"><tbody><tr><th rowspan="2" colspan="1"/><th rowspan="2" colspan="1">Body length</th><th rowspan="2" colspan="1">Width humeri</th><th rowspan="1" colspan="2">Pronotum</th><th rowspan="1" colspan="2">Eye diameter/distance</th></tr><tr><th rowspan="1" colspan="1">length</th><th rowspan="1" colspan="1">width</th><th rowspan="1" colspan="1">male</th><th rowspan="1" colspan="1">female</th></tr><tr><td rowspan="1" colspan="1">
              <italic><tp:taxon-name><tp:taxon-name-part taxon-name-part-type="genus">Eniclases</tp:taxon-name-part> <tp:taxon-name-part taxon-name-part-type="species">pseudoapertus</tp:taxon-name-part></tp:taxon-name></italic>
            </td><td rowspan="1" colspan="1">6.3</td><td rowspan="1" colspan="1">1.6</td><td rowspan="1" colspan="1">0.75</td><td rowspan="1" colspan="1">1.2</td><td rowspan="1" colspan="1">1.4</td><td rowspan="1" colspan="1">n.a.</td></tr><tr><td rowspan="1" colspan="1">
              <italic><tp:taxon-name><tp:taxon-name-part taxon-name-part-type="genus">Eniclases</tp:taxon-name-part> <tp:taxon-name-part taxon-name-part-type="species">divaricatus</tp:taxon-name-part></tp:taxon-name></italic>
            </td><td rowspan="1" colspan="1">8.8–9.7</td><td rowspan="1" colspan="1">2.1–2.3</td><td rowspan="1" colspan="1">1.2–1.3</td><td rowspan="1" colspan="1">1.7–1.7</td><td rowspan="1" colspan="1">0.92–0.96</td><td rowspan="1" colspan="1">0.80–0.87</td></tr><tr><td rowspan="1" colspan="1">
              <italic><tp:taxon-name><tp:taxon-name-part taxon-name-part-type="genus">Eniclases</tp:taxon-name-part> <tp:taxon-name-part taxon-name-part-type="species">pseudoluteolus</tp:taxon-name-part></tp:taxon-name></italic>
            </td><td rowspan="1" colspan="1">9.3</td><td rowspan="1" colspan="1">2.3</td><td rowspan="1" colspan="1">1.15</td><td rowspan="1" colspan="1">1.6</td><td rowspan="1" colspan="1">0.9</td><td rowspan="1" colspan="1">n.a.</td></tr><tr><td rowspan="1" colspan="1">
              <italic><tp:taxon-name><tp:taxon-name-part taxon-name-part-type="genus">Eniclases</tp:taxon-name-part> <tp:taxon-name-part taxon-name-part-type="species">apertus</tp:taxon-name-part></tp:taxon-name></italic>
            </td><td rowspan="1" colspan="1"/><td rowspan="1" colspan="1">5.8–6.9</td><td rowspan="1" colspan="1">1.4–1.7</td><td rowspan="1" colspan="1">0.9</td><td rowspan="1" colspan="1">1.25</td><td rowspan="1" colspan="1">1.15–1.17</td></tr><tr><td rowspan="1" colspan="1">
              <italic><tp:taxon-name><tp:taxon-name-part taxon-name-part-type="genus">Eniclases</tp:taxon-name-part> <tp:taxon-name-part taxon-name-part-type="species">tikapurensis</tp:taxon-name-part></tp:taxon-name></italic>
            </td><td rowspan="1" colspan="1">9.5–11.1</td><td rowspan="1" colspan="1">2.0–2.5</td><td rowspan="1" colspan="1">1.1–1.3</td><td rowspan="1" colspan="1">1.4–1.7</td><td rowspan="1" colspan="1">1.11–1.40</td><td rowspan="1" colspan="1">0.92–1.06</td></tr><tr><td rowspan="1" colspan="1">
              <italic><tp:taxon-name><tp:taxon-name-part taxon-name-part-type="genus">Eniclases</tp:taxon-name-part> <tp:taxon-name-part taxon-name-part-type="species">bicolor</tp:taxon-name-part></tp:taxon-name></italic>
            </td><td rowspan="1" colspan="1">10.3</td><td rowspan="1" colspan="1">2.4</td><td rowspan="1" colspan="1">1.4</td><td rowspan="1" colspan="1">1.7</td><td rowspan="1" colspan="1">n.a.</td><td rowspan="1" colspan="1">0.71–0.74</td></tr><tr><td rowspan="1" colspan="1">
              <italic><tp:taxon-name><tp:taxon-name-part taxon-name-part-type="genus">Eniclases</tp:taxon-name-part> <tp:taxon-name-part taxon-name-part-type="species">infuscatus</tp:taxon-name-part></tp:taxon-name></italic>
            </td><td rowspan="1" colspan="1">12.1</td><td rowspan="1" colspan="1">2.5</td><td rowspan="1" colspan="1">1.25</td><td rowspan="1" colspan="1">1.6</td><td rowspan="1" colspan="1">n.a.</td><td rowspan="1" colspan="1">0.79–0.84</td></tr><tr><td rowspan="1" colspan="1">
              <italic><tp:taxon-name><tp:taxon-name-part taxon-name-part-type="genus">Eniclases</tp:taxon-name-part> <tp:taxon-name-part taxon-name-part-type="species">brancuccii</tp:taxon-name-part></tp:taxon-name></italic>
            </td><td rowspan="1" colspan="1">7.6–8.0</td><td rowspan="1" colspan="1">1.8–1.9</td><td rowspan="1" colspan="1">1.0–1.1</td><td rowspan="1" colspan="1">7.5–8.0</td><td rowspan="1" colspan="1">1.00</td><td rowspan="1" colspan="1">0.84–0.91</td></tr><tr><td rowspan="1" colspan="1">
              <italic><tp:taxon-name><tp:taxon-name-part taxon-name-part-type="genus">Eniclases</tp:taxon-name-part> <tp:taxon-name-part taxon-name-part-type="species">bokondinensis</tp:taxon-name-part></tp:taxon-name></italic>
            </td><td rowspan="1" colspan="1">9.2</td><td rowspan="1" colspan="1">2.05</td><td rowspan="1" colspan="1">1.0</td><td rowspan="1" colspan="1">1.35</td><td rowspan="1" colspan="1">n.a.</td><td rowspan="1" colspan="1">0.72–0.82</td></tr><tr><td rowspan="1" colspan="1">
              <italic><tp:taxon-name><tp:taxon-name-part taxon-name-part-type="genus">Eniclases</tp:taxon-name-part> <tp:taxon-name-part taxon-name-part-type="species">elelimensis</tp:taxon-name-part></tp:taxon-name></italic>
            </td><td rowspan="1" colspan="1">6.9–8.1</td><td rowspan="1" colspan="1">1.5–1.9</td><td rowspan="1" colspan="1">0.9–1.1</td><td rowspan="1" colspan="1">1.3–1.4</td><td rowspan="1" colspan="1">n.a.</td><td rowspan="1" colspan="1">0.78–0.89</td></tr><tr><td rowspan="1" colspan="1">
              <italic><tp:taxon-name><tp:taxon-name-part taxon-name-part-type="genus">Eniclases</tp:taxon-name-part> <tp:taxon-name-part taxon-name-part-type="species">variabilis</tp:taxon-name-part></tp:taxon-name></italic>
            </td><td rowspan="1" colspan="1">6.6–8.2</td><td rowspan="1" colspan="1">1.6–2.0</td><td rowspan="1" colspan="1">0.1–1.1</td><td rowspan="1" colspan="1">1.1–1.35</td><td rowspan="1" colspan="1">0.83–0.95</td><td rowspan="1" colspan="1">0.70–0.85</td></tr><tr><td rowspan="1" colspan="1">
              <italic><tp:taxon-name><tp:taxon-name-part taxon-name-part-type="genus">Eniclases</tp:taxon-name-part> <tp:taxon-name-part taxon-name-part-type="species">niger</tp:taxon-name-part></tp:taxon-name></italic>
            </td><td rowspan="1" colspan="1">9.2–11.6</td><td rowspan="1" colspan="1">2.2–2.8</td><td rowspan="1" colspan="1">1.3–1.6</td><td rowspan="1" colspan="1">9.0–11.5</td><td rowspan="1" colspan="1">1.17–1.28</td><td rowspan="1" colspan="1">0.89</td></tr><tr><td rowspan="1" colspan="1">
              <italic><tp:taxon-name><tp:taxon-name-part taxon-name-part-type="genus">Eniclases</tp:taxon-name-part> <tp:taxon-name-part taxon-name-part-type="species">similis</tp:taxon-name-part></tp:taxon-name></italic>
            </td><td rowspan="1" colspan="1">7.5–9.7</td><td rowspan="1" colspan="1">1.9–2.3</td><td rowspan="1" colspan="1">1.1–1.4</td><td rowspan="1" colspan="1">1.8–1.8</td><td rowspan="1" colspan="1">1.02–1.15</td><td rowspan="1" colspan="1">0.89</td></tr></tbody></table></table-wrap><fig id="F1" position="float" orientation="portrait"><label>Figures 1–2.</label><caption><p>
          <bold>1</bold> Phylogenetic tree of <italic><tp:taxon-name><tp:taxon-name-part taxon-name-part-type="genus">Eniclases</tp:taxon-name-part></tp:taxon-name></italic> inferred from the maximum likelihood optimality criterion; a basal part of outgroups omitted. The numbers at branches show bootstrap support greater than 50%, genetic divergence within respective putative species and posterior probabilities inferred from the <abbrev xmlns:xlink="http://www.w3.org/1999/xlink" xlink:title="Poisson Tree Processes" xlink:type="simple">bPTP</abbrev> model <bold>2</bold> Dated tree produced using Bayesian inference.</p></caption><graphic xmlns:xlink="http://www.w3.org/1999/xlink" xlink:href="zookeys-593-015-g001.jpg" position="float" orientation="portrait" xlink:type="simple" id="oo_90023.jpg"/></fig></tp:treatment-sec></tp:taxon-treatment>
