# Supplementary material for: Species limits in polymorphic mimetic Eniclases net-winged beetles from New Guinean mountains (Coleoptera, Lycidae)
Source: Zookeys. 2016 May 26;(593):15–35. doi: 10.3897/zookeys.593.7728 (PMC4926628; doi:10.3897/zookeys.593.7728)
Supplement: XML Treatment for Eniclases variabilis [file zookeys.593.7728-treatment10.xml]

<!DOCTYPE tp:taxon-treatment
  PUBLIC "-//TaxonX//DTD Taxonomic Treatment Publishing DTD v0 20100105//EN" "tax-treatment-NSO.dtd">
<tp:taxon-treatment xmlns:tp="http://www.plazi.org/taxpub"><tp:treatment-meta><kwd-group><label>Taxon classification</label><kwd><named-content content-type="kingdom">Animalia</named-content></kwd><kwd><named-content content-type="order">Coleoptera</named-content></kwd><kwd><named-content content-type="family">Lycidae</named-content></kwd></kwd-group><mixed-citation publication-type="journal"><person-group><name><surname>Bocek</surname><given-names>Matej</given-names></name><name><surname>Bocak</surname><given-names>Ladislav</given-names></name></person-group><article-title>Species limits in polymorphic mimetic <italic><tp:taxon-name><tp:taxon-name-part taxon-name-part-type="genus">Eniclases</tp:taxon-name-part></tp:taxon-name></italic> net-winged beetles from New Guinean mountains (<tp:taxon-name><tp:taxon-name-part taxon-name-part-type="order">Coleoptera</tp:taxon-name-part></tp:taxon-name>, <tp:taxon-name><tp:taxon-name-part taxon-name-part-type="family">Lycidae</tp:taxon-name-part></tp:taxon-name>)</article-title><source>Zookeys</source><day>26</day><month>5</month><year>2016</year><volume>2016</volume><issue>593</issue><fpage>15</fpage><lpage>35</lpage><pub-id pub-id-type="doi">10.3897/zookeys.593.7728</pub-id></mixed-citation></tp:treatment-meta><tp:nomenclature><tp:taxon-name>
              <tp:taxon-name-part taxon-name-part-type="genus">Eniclases</tp:taxon-name-part>
              <tp:taxon-name-part taxon-name-part-type="species">variabilis</tp:taxon-name-part>
              <object-id xmlns:xlink="http://www.w3.org/1999/xlink" content-type="zoobank" xlink:type="simple">http://zoobank.org/31A354C9-5025-44C6-878A-5D411699CEB6</object-id>
            </tp:taxon-name><tp:taxon-status xmlns:xlink="http://www.w3.org/1999/xlink" xlink:type="simple">sp. n.</tp:taxon-status><xref ref-type="fig" rid="F4">Figs 20–29</xref><xref ref-type="fig" rid="F5">, 38</xref><xref ref-type="fig" rid="F5">, 47</xref><!--PageBreak--></tp:nomenclature><tp:treatment-sec sec-type="material"><title>Material examined.</title><p>Holotype. Male (BM0054), Indonesia, Irian Jaya, Elelim, path to Apalapsili, 600 m, Nov.–Dec. 1991 (<abbrev xmlns:xlink="http://www.w3.org/1999/xlink" content-type="institution" xlink:title="Voucher collection, Department of Zoology, UP Olomouc, Czech Republic" xlink:type="simple">LMBC</abbrev>). Paratypes. 1 male, 3 females (BM0048–49, 53, 55), same data as the holotype; 7 males, 8 females (BM0025–32, 34–36, 86, 88, 90–91), Indonesia, Irian Jaya, Bokondini, 1300 m, Nov.–Dec. 1991; 4 males, female (BM0063–67), Indonesia, Irian Jaya, Dombomi, Lower Pass valley, 1200 m; 2 males (BM0008, 12), Indonesia, Irian Jaya, Sentani, Cyclops Mts., 300 m, Nov.–Dec. 1991 (<abbrev xmlns:xlink="http://www.w3.org/1999/xlink" content-type="institution" xlink:title="Voucher collection, Department of Zoology, UP Olomouc, Czech Republic" xlink:type="simple">LMBC</abbrev>).</p><!--PageBreak--></tp:treatment-sec><tp:treatment-sec sec-type="diagnosis"><title>Diagnosis.</title><p>
              <italic><tp:taxon-name><tp:taxon-name-part taxon-name-part-type="genus">Eniclases</tp:taxon-name-part> <tp:taxon-name-part taxon-name-part-type="species">variabilis</tp:taxon-name-part></tp:taxon-name></italic> is a widespread, highly polymorphic species and resembles in general appearance several distinct, sympatric mimetic types. The color forms are illustrated in Figs <xref ref-type="fig" rid="F4">20–29</xref>. Similarly colored individuals of <italic><tp:taxon-name><tp:taxon-name-part taxon-name-part-type="genus">Eniclases</tp:taxon-name-part> <tp:taxon-name-part taxon-name-part-type="species">niger</tp:taxon-name-part></tp:taxon-name></italic> differ in the large eyes (1.17–1.28 times larger than eye distance) and acutely serrate antennae of <italic><tp:taxon-name><tp:taxon-name-part taxon-name-part-type="genus">Eniclases</tp:taxon-name-part> <tp:taxon-name-part taxon-name-part-type="species">variabilis</tp:taxon-name-part></tp:taxon-name></italic> (Figs <xref ref-type="fig" rid="F5">38</xref>, <xref ref-type="fig" rid="F5">40</xref>). The similarly colored individuals of <italic><tp:taxon-name><tp:taxon-name-part taxon-name-part-type="genus">Eniclases</tp:taxon-name-part> <tp:taxon-name-part taxon-name-part-type="species">elelimensis</tp:taxon-name-part></tp:taxon-name></italic> can only be identified using the DNA data.</p></tp:treatment-sec><tp:treatment-sec sec-type="description"><title>Description.</title><p>Male. Body length 6.6–8.2 mm. Head, antennae, thorax, and abdomen dark black, elytra orange yellow in humeral third, rest of elytra black, transitional zone between bright and dark part of elytra is narrow (Figs <xref ref-type="fig" rid="F4">20–29</xref>, <xref ref-type="fig" rid="F5">38</xref>), trochanters brown, rest of legs black. Head with small, hemispherically prominent eyes, their diameter 0.83–0.95 interocular distance, antennae flat, slender, acutely serrate, apical process of antennomere 3 about half length of its body, further antennomeres similar in shape. Pronotum transverse, with weak bulge in basal third, elytra with weak secondary costae and mostly regular, subquadrate cells (Fig. <xref ref-type="fig" rid="F4">20</xref>).</p></tp:treatment-sec><tp:treatment-sec sec-type="distribution"><title>Distribution.</title><p>Central North New Guinea.</p></tp:treatment-sec><tp:treatment-sec sec-type="etymology"><title>Etymology.</title><p>The specific name refers to exceptional variability in coloration.</p></tp:treatment-sec><tp:treatment-sec sec-type="remarks"><title>Remark.</title><p>
              <italic><tp:taxon-name><tp:taxon-name-part taxon-name-part-type="genus">Eniclases</tp:taxon-name-part> <tp:taxon-name-part taxon-name-part-type="species">variabilis</tp:taxon-name-part></tp:taxon-name></italic> can be differently colored in various localities. Generally, the dark colored specimens (Fig. <xref ref-type="fig" rid="F4">27</xref>) were found in higher elevations in <!--PageBreak-->Bokondini (1300 m) and Dombomi (1200 m) and bright colored individuals (Figs <xref ref-type="fig" rid="F4">22–23</xref>, <xref ref-type="fig" rid="F4">26</xref>) were collected in lower elevations in Elelim (600 m) and Cyclops Mts. (300 m) (Fig. <xref ref-type="fig" rid="F2">3</xref>).</p></tp:treatment-sec><tp:treatment-sec><!--Section generated to contain objects referenced in tp:taxon-treatment.--><fig id="F4" position="float" orientation="portrait"><label>Figures 18–29.</label><caption><p>Habitus of <italic><tp:taxon-name><tp:taxon-name-part taxon-name-part-type="genus">Eniclases</tp:taxon-name-part></tp:taxon-name></italic>: <bold>18</bold> <italic><tp:taxon-name><tp:taxon-name-part taxon-name-part-type="genus">Eniclases</tp:taxon-name-part> <tp:taxon-name-part taxon-name-part-type="species">bokondinensis</tp:taxon-name-part></tp:taxon-name></italic> sp. n., female <bold>19</bold> <italic><tp:taxon-name><tp:taxon-name-part taxon-name-part-type="genus">Eniclases</tp:taxon-name-part> <tp:taxon-name-part taxon-name-part-type="species">elelimensis</tp:taxon-name-part></tp:taxon-name></italic>, female <bold>20–29</bold> <italic><tp:taxon-name><tp:taxon-name-part taxon-name-part-type="genus">Eniclases</tp:taxon-name-part> <tp:taxon-name-part taxon-name-part-type="species">variabilis</tp:taxon-name-part></tp:taxon-name></italic> sp. n. Scale bars: 2 mm.</p></caption><graphic xmlns:xlink="http://www.w3.org/1999/xlink" xlink:href="zookeys-593-015-g004.jpg" position="float" orientation="portrait" xlink:type="simple" id="oo_90026.jpg"/></fig><fig id="F5" position="float" orientation="portrait"><label>Figures 30–50.</label><caption><p>Basal antennomeres of (Figs <bold>30–42</bold>): <bold>30</bold> <italic><tp:taxon-name><tp:taxon-name-part taxon-name-part-type="genus">Eniclases</tp:taxon-name-part> <tp:taxon-name-part taxon-name-part-type="species">apertus</tp:taxon-name-part></tp:taxon-name></italic>, male <bold>31</bold> <italic><tp:taxon-name><tp:taxon-name-part taxon-name-part-type="genus">Eniclases</tp:taxon-name-part> <tp:taxon-name-part taxon-name-part-type="species">bicolor</tp:taxon-name-part></tp:taxon-name></italic> sp. n., female <bold>32</bold> <italic><tp:taxon-name><tp:taxon-name-part taxon-name-part-type="genus">Eniclases</tp:taxon-name-part> <tp:taxon-name-part taxon-name-part-type="species">bokondinensis</tp:taxon-name-part></tp:taxon-name></italic> sp. n., female <bold>33</bold> <italic><tp:taxon-name><tp:taxon-name-part taxon-name-part-type="genus">Eniclases</tp:taxon-name-part> <tp:taxon-name-part taxon-name-part-type="species">brancuccii</tp:taxon-name-part></tp:taxon-name></italic> sp. n., male <bold>34</bold> <italic><tp:taxon-name><tp:taxon-name-part taxon-name-part-type="genus">Eniclases</tp:taxon-name-part> <tp:taxon-name-part taxon-name-part-type="species">divaricatus</tp:taxon-name-part></tp:taxon-name></italic>, male <bold>35</bold> <italic><tp:taxon-name><tp:taxon-name-part taxon-name-part-type="genus">Eniclases</tp:taxon-name-part> <tp:taxon-name-part taxon-name-part-type="species">infuscatus</tp:taxon-name-part></tp:taxon-name></italic> sp. n., female <bold>36</bold> <italic><tp:taxon-name><tp:taxon-name-part taxon-name-part-type="genus">Eniclases</tp:taxon-name-part> <tp:taxon-name-part taxon-name-part-type="species">pseudoluteolus</tp:taxon-name-part></tp:taxon-name></italic>, male <bold>37</bold> <italic><tp:taxon-name><tp:taxon-name-part taxon-name-part-type="genus">Eniclases</tp:taxon-name-part> <tp:taxon-name-part taxon-name-part-type="species">similis</tp:taxon-name-part></tp:taxon-name></italic>, male <bold>38</bold> <italic><tp:taxon-name><tp:taxon-name-part taxon-name-part-type="genus">Eniclases</tp:taxon-name-part> <tp:taxon-name-part taxon-name-part-type="species">variabilis</tp:taxon-name-part></tp:taxon-name></italic> sp. n., male <bold>39</bold> <italic><tp:taxon-name><tp:taxon-name-part taxon-name-part-type="genus">Eniclases</tp:taxon-name-part> <tp:taxon-name-part taxon-name-part-type="species">elelimensis</tp:taxon-name-part></tp:taxon-name></italic>, male <bold>40</bold> <italic><tp:taxon-name><tp:taxon-name-part taxon-name-part-type="genus">Eniclases</tp:taxon-name-part> <tp:taxon-name-part taxon-name-part-type="species">niger</tp:taxon-name-part></tp:taxon-name></italic> sp. n., female <bold>41</bold> <italic><tp:taxon-name><tp:taxon-name-part taxon-name-part-type="genus">Eniclases</tp:taxon-name-part> <tp:taxon-name-part taxon-name-part-type="species">tikapurensis</tp:taxon-name-part></tp:taxon-name></italic>, male <bold>42</bold> <italic><tp:taxon-name><tp:taxon-name-part taxon-name-part-type="genus">Eniclases</tp:taxon-name-part> <tp:taxon-name-part taxon-name-part-type="species">pseudoapertus</tp:taxon-name-part></tp:taxon-name></italic> sp. n., male. Male genitalia, ventral view (Figs <bold>43–50</bold>): <bold>43</bold> <italic><tp:taxon-name><tp:taxon-name-part taxon-name-part-type="genus">Eniclases</tp:taxon-name-part> <tp:taxon-name-part taxon-name-part-type="species">pseudoapertus</tp:taxon-name-part></tp:taxon-name></italic> sp. n. <bold>44</bold> <italic><tp:taxon-name><tp:taxon-name-part taxon-name-part-type="genus">Eniclases</tp:taxon-name-part> <tp:taxon-name-part taxon-name-part-type="species">divaricatus</tp:taxon-name-part></tp:taxon-name></italic> <bold>45</bold> <italic><tp:taxon-name><tp:taxon-name-part taxon-name-part-type="genus">Eniclases</tp:taxon-name-part> <tp:taxon-name-part taxon-name-part-type="species">tikapurensis</tp:taxon-name-part></tp:taxon-name></italic> sp. n. <bold>46</bold> <italic><tp:taxon-name><tp:taxon-name-part taxon-name-part-type="genus">Eniclases</tp:taxon-name-part> <tp:taxon-name-part taxon-name-part-type="species">brancuccii</tp:taxon-name-part></tp:taxon-name></italic> sp. n. <bold>47</bold> <italic><tp:taxon-name><tp:taxon-name-part taxon-name-part-type="genus">Eniclases</tp:taxon-name-part> <tp:taxon-name-part taxon-name-part-type="species">variabilis</tp:taxon-name-part></tp:taxon-name></italic> sp. n. <bold>48</bold> <italic><tp:taxon-name><tp:taxon-name-part taxon-name-part-type="genus">Eniclases</tp:taxon-name-part> <tp:taxon-name-part taxon-name-part-type="species">pseudoluteolus</tp:taxon-name-part></tp:taxon-name></italic> sp. n. <bold>49</bold> <italic><tp:taxon-name><tp:taxon-name-part taxon-name-part-type="genus">Eniclases</tp:taxon-name-part> <tp:taxon-name-part taxon-name-part-type="species">niger</tp:taxon-name-part></tp:taxon-name></italic> sp. n. <bold>50</bold> <italic><tp:taxon-name><tp:taxon-name-part taxon-name-part-type="genus">Eniclases</tp:taxon-name-part> <tp:taxon-name-part taxon-name-part-type="species">similis</tp:taxon-name-part></tp:taxon-name></italic>. Scale bars: 0.5 mm.</p></caption><graphic xmlns:xlink="http://www.w3.org/1999/xlink" xlink:href="zookeys-593-015-g005.jpg" position="float" orientation="portrait" xlink:type="simple" id="oo_90027.jpg"/></fig><fig id="F2" position="float" orientation="portrait"><label>Figures 3–5.</label><caption><p>
          <bold>3</bold> The positions, coordinates and elevations of sampled localities in the Central Mountains of New Guinea <bold>4</bold> Density plots of genetic distances of all <italic><tp:taxon-name><tp:taxon-name-part taxon-name-part-type="genus">Eniclases</tp:taxon-name-part></tp:taxon-name></italic> samples <bold>5</bold> Density plots of intra- and interspecific genetic distances between pairs of closely related species of <italic><tp:taxon-name><tp:taxon-name-part taxon-name-part-type="genus">Eniclases</tp:taxon-name-part></tp:taxon-name></italic> (<italic><tp:taxon-name><tp:taxon-name-part taxon-name-part-type="genus">Eniclases</tp:taxon-name-part> <tp:taxon-name-part taxon-name-part-type="species">infuscatus</tp:taxon-name-part></tp:taxon-name></italic> and <italic><tp:taxon-name><tp:taxon-name-part taxon-name-part-type="genus">Eniclases</tp:taxon-name-part> <tp:taxon-name-part taxon-name-part-type="species">bicolor</tp:taxon-name-part></tp:taxon-name></italic>; <italic><tp:taxon-name><tp:taxon-name-part taxon-name-part-type="genus">Eniclases</tp:taxon-name-part> <tp:taxon-name-part taxon-name-part-type="species">tikapurensis</tp:taxon-name-part></tp:taxon-name></italic> and <italic><tp:taxon-name><tp:taxon-name-part taxon-name-part-type="genus">Eniclases</tp:taxon-name-part></tp:taxon-name></italic> sp. A; <italic><tp:taxon-name><tp:taxon-name-part taxon-name-part-type="genus">Eniclases</tp:taxon-name-part> <tp:taxon-name-part taxon-name-part-type="species">variabilis</tp:taxon-name-part></tp:taxon-name></italic>, <italic><tp:taxon-name><tp:taxon-name-part taxon-name-part-type="genus">Eniclases</tp:taxon-name-part> <tp:taxon-name-part taxon-name-part-type="species">elelimensis</tp:taxon-name-part></tp:taxon-name></italic> and <italic><tp:taxon-name><tp:taxon-name-part taxon-name-part-type="genus">Eniclases</tp:taxon-name-part> <tp:taxon-name-part taxon-name-part-type="species">bokondinensis</tp:taxon-name-part></tp:taxon-name></italic>; <italic><tp:taxon-name><tp:taxon-name-part taxon-name-part-type="genus">Eniclases</tp:taxon-name-part> <tp:taxon-name-part taxon-name-part-type="species">niger</tp:taxon-name-part></tp:taxon-name></italic> and <italic><tp:taxon-name><tp:taxon-name-part taxon-name-part-type="genus">Eniclases</tp:taxon-name-part> <tp:taxon-name-part taxon-name-part-type="species">similis</tp:taxon-name-part></tp:taxon-name></italic>).</p></caption><graphic xmlns:xlink="http://www.w3.org/1999/xlink" xlink:href="zookeys-593-015-g002.jpg" position="float" orientation="portrait" xlink:type="simple" id="oo_90024.jpg"/></fig></tp:treatment-sec></tp:taxon-treatment>
