# Supplementary material for: Species limits in polymorphic mimetic Eniclases net-winged beetles from New Guinean mountains (Coleoptera, Lycidae)
Source: Zookeys. 2016 May 26;(593):15–35. doi: 10.3897/zookeys.593.7728 (PMC4926628; doi:10.3897/zookeys.593.7728)
Supplement: XML Treatment for Eniclases niger [file zookeys.593.7728-treatment12.xml]

<!DOCTYPE tp:taxon-treatment
  PUBLIC "-//TaxonX//DTD Taxonomic Treatment Publishing DTD v0 20100105//EN" "tax-treatment-NSO.dtd">
<tp:taxon-treatment xmlns:tp="http://www.plazi.org/taxpub"><tp:treatment-meta><kwd-group><label>Taxon classification</label><kwd><named-content content-type="kingdom">Animalia</named-content></kwd><kwd><named-content content-type="order">Coleoptera</named-content></kwd><kwd><named-content content-type="family">Lycidae</named-content></kwd></kwd-group><mixed-citation publication-type="journal"><person-group><name><surname>Bocek</surname><given-names>Matej</given-names></name><name><surname>Bocak</surname><given-names>Ladislav</given-names></name></person-group><article-title>Species limits in polymorphic mimetic <italic><tp:taxon-name><tp:taxon-name-part taxon-name-part-type="genus">Eniclases</tp:taxon-name-part></tp:taxon-name></italic> net-winged beetles from New Guinean mountains (<tp:taxon-name><tp:taxon-name-part taxon-name-part-type="order">Coleoptera</tp:taxon-name-part></tp:taxon-name>, <tp:taxon-name><tp:taxon-name-part taxon-name-part-type="family">Lycidae</tp:taxon-name-part></tp:taxon-name>)</article-title><source>Zookeys</source><day>26</day><month>5</month><year>2016</year><volume>2016</volume><issue>593</issue><fpage>15</fpage><lpage>35</lpage><pub-id pub-id-type="doi">10.3897/zookeys.593.7728</pub-id></mixed-citation></tp:treatment-meta><tp:nomenclature><tp:taxon-name>
              <tp:taxon-name-part taxon-name-part-type="genus">Eniclases</tp:taxon-name-part>
              <tp:taxon-name-part taxon-name-part-type="species">niger</tp:taxon-name-part>
              <object-id xmlns:xlink="http://www.w3.org/1999/xlink" content-type="zoobank" xlink:type="simple">http://zoobank.org/645B2839-AAD9-4B8A-9741-51C0CB994AEF</object-id>
            </tp:taxon-name><tp:taxon-status xmlns:xlink="http://www.w3.org/1999/xlink" xlink:type="simple">sp. n.</tp:taxon-status><xref ref-type="fig" rid="F3">Figs 15</xref><xref ref-type="fig" rid="F3">, 16</xref><xref ref-type="fig" rid="F5">, 40</xref><xref ref-type="fig" rid="F5">, 49</xref></tp:nomenclature><tp:treatment-sec sec-type="material"><title>Material examined.</title><p>Holotype. Male (BM0059), Indonesia, Irian Jaya, Elelim, path to Apalapsili, 600 m (<abbrev xmlns:xlink="http://www.w3.org/1999/xlink" content-type="institution" xlink:title="Voucher collection, Department of Zoology, UP Olomouc, Czech Republic" xlink:type="simple">LMBC</abbrev>). Paratypes. 3 males (BM0058, 60–61), same data as the holotype; 2 males, 1 female (BM0033, 87, 89), Indonesia, Irian Jaya, Bokondini, 1300 m, Nov.–Dec. 1991 (<abbrev xmlns:xlink="http://www.w3.org/1999/xlink" content-type="institution" xlink:title="Voucher collection, Department of Zoology, UP Olomouc, Czech Republic" xlink:type="simple">LMBC</abbrev>).</p></tp:treatment-sec><tp:treatment-sec sec-type="diagnosis"><title>Diagnosis.</title><p>
              <italic><tp:taxon-name><tp:taxon-name-part taxon-name-part-type="genus">Eniclases</tp:taxon-name-part> <tp:taxon-name-part taxon-name-part-type="species">niger</tp:taxon-name-part></tp:taxon-name></italic> is polymorphic in coloration and can be uniformly black or can have the brightly colored pronotum and scutellum (Figs <xref ref-type="fig" rid="F3">15–16</xref>). The latter specimens resemble some individuals of <italic><tp:taxon-name><tp:taxon-name-part taxon-name-part-type="genus">Eniclases</tp:taxon-name-part> <tp:taxon-name-part taxon-name-part-type="species">variabilis</tp:taxon-name-part></tp:taxon-name></italic> sp. n. when they occur in the same locality. These two species differ in the relative size of eyes (Table <xref ref-type="table" rid="T1">1</xref>).</p></tp:treatment-sec><tp:treatment-sec sec-type="description"><title>Description.</title><p>Male. Body length 9.2–11.6 mm (Table <xref ref-type="table" rid="T1">1</xref>), uniformly dark colored, only trochanters and bases of femora brown (Fig. <xref ref-type="fig" rid="F3">16</xref>). Head with large hemispherically prominent eyes, their diameter 1.17–1.28 times distance between eyes. Antennae serrate, with apical process about a third of antennomere stem (Fig. <xref ref-type="fig" rid="F5">40</xref>). Pronotum transverse, with almost straight lateral margins, lateral bulge inconspicuous, elytra with weak secondary costae and in some parts with irregular cells.</p></tp:treatment-sec><tp:treatment-sec sec-type="distribution"><title>Distribution.</title><p>New Guinea, Central Mountains.</p></tp:treatment-sec><tp:treatment-sec sec-type="etymology"><title>Etymology.</title><p>The specific name refers to body coloration.</p></tp:treatment-sec><tp:treatment-sec sec-type="remarks"><title>Remark.</title><p>
              <italic><tp:taxon-name><tp:taxon-name-part taxon-name-part-type="genus">Eniclases</tp:taxon-name-part> <tp:taxon-name-part taxon-name-part-type="species">niger</tp:taxon-name-part></tp:taxon-name></italic> has two forms (Figs <xref ref-type="fig" rid="F3">15</xref>, <xref ref-type="fig" rid="F3">16</xref>). The specimens from Bokondini have the brightly colored pronotum and scutellum (Fig. <xref ref-type="fig" rid="F3">16</xref>), the individuals from other localities are uniformly dark colored (Fig. <xref ref-type="fig" rid="F3">15</xref>).</p></tp:treatment-sec><tp:treatment-sec><!--Section generated to contain objects referenced in tp:taxon-treatment.--><fig id="F3" position="float" orientation="portrait"><label>Figures 6–17.</label><caption><p>Habitus of <italic><tp:taxon-name><tp:taxon-name-part taxon-name-part-type="genus">Eniclases</tp:taxon-name-part></tp:taxon-name></italic>: <bold>6</bold> <italic><tp:taxon-name><tp:taxon-name-part taxon-name-part-type="genus">Eniclases</tp:taxon-name-part> <tp:taxon-name-part taxon-name-part-type="species">divaricatus</tp:taxon-name-part></tp:taxon-name></italic>, male <bold>7</bold> <italic><tp:taxon-name><tp:taxon-name-part taxon-name-part-type="genus">Eniclases</tp:taxon-name-part> <tp:taxon-name-part taxon-name-part-type="species">pseudoapertus</tp:taxon-name-part></tp:taxon-name></italic> sp. n., male <bold>8</bold> <italic><tp:taxon-name><tp:taxon-name-part taxon-name-part-type="genus">Eniclases</tp:taxon-name-part> <tp:taxon-name-part taxon-name-part-type="species">apertus</tp:taxon-name-part></tp:taxon-name></italic>, male <bold>9</bold> <italic><tp:taxon-name><tp:taxon-name-part taxon-name-part-type="genus">Eniclases</tp:taxon-name-part> <tp:taxon-name-part taxon-name-part-type="species">tikapurensis</tp:taxon-name-part></tp:taxon-name></italic> sp. n., male <bold>10</bold> <italic><tp:taxon-name><tp:taxon-name-part taxon-name-part-type="genus">Eniclases</tp:taxon-name-part> <tp:taxon-name-part taxon-name-part-type="species">bicolor</tp:taxon-name-part></tp:taxon-name></italic> sp. n., female <bold>11</bold> <italic><tp:taxon-name><tp:taxon-name-part taxon-name-part-type="genus">Eniclases</tp:taxon-name-part> <tp:taxon-name-part taxon-name-part-type="species">infuscatus</tp:taxon-name-part></tp:taxon-name></italic> sp. n., female <bold>12</bold> <italic><tp:taxon-name><tp:taxon-name-part taxon-name-part-type="genus">Eniclases</tp:taxon-name-part> <tp:taxon-name-part taxon-name-part-type="species">brancuccii</tp:taxon-name-part></tp:taxon-name></italic> sp. n., female <bold>13, 14</bold> <italic><tp:taxon-name><tp:taxon-name-part taxon-name-part-type="genus">Eniclases</tp:taxon-name-part> <tp:taxon-name-part taxon-name-part-type="species">similis</tp:taxon-name-part></tp:taxon-name></italic>, male <bold>15, 16</bold> <italic><tp:taxon-name><tp:taxon-name-part taxon-name-part-type="genus">Eniclases</tp:taxon-name-part> <tp:taxon-name-part taxon-name-part-type="species">niger</tp:taxon-name-part></tp:taxon-name></italic> sp. n., male <bold>17</bold> <italic><tp:taxon-name><tp:taxon-name-part taxon-name-part-type="genus">Eniclases</tp:taxon-name-part> <tp:taxon-name-part taxon-name-part-type="species">bokondinensis</tp:taxon-name-part></tp:taxon-name></italic> sp. n., female. Scale bars: 2 mm.</p></caption><graphic xmlns:xlink="http://www.w3.org/1999/xlink" xlink:href="zookeys-593-015-g003.jpg" position="float" orientation="portrait" xlink:type="simple" id="oo_90025.jpg"/></fig><fig id="F5" position="float" orientation="portrait"><label>Figures 30–50.</label><caption><p>Basal antennomeres of (Figs <bold>30–42</bold>): <bold>30</bold> <italic><tp:taxon-name><tp:taxon-name-part taxon-name-part-type="genus">Eniclases</tp:taxon-name-part> <tp:taxon-name-part taxon-name-part-type="species">apertus</tp:taxon-name-part></tp:taxon-name></italic>, male <bold>31</bold> <italic><tp:taxon-name><tp:taxon-name-part taxon-name-part-type="genus">Eniclases</tp:taxon-name-part> <tp:taxon-name-part taxon-name-part-type="species">bicolor</tp:taxon-name-part></tp:taxon-name></italic> sp. n., female <bold>32</bold> <italic><tp:taxon-name><tp:taxon-name-part taxon-name-part-type="genus">Eniclases</tp:taxon-name-part> <tp:taxon-name-part taxon-name-part-type="species">bokondinensis</tp:taxon-name-part></tp:taxon-name></italic> sp. n., female <bold>33</bold> <italic><tp:taxon-name><tp:taxon-name-part taxon-name-part-type="genus">Eniclases</tp:taxon-name-part> <tp:taxon-name-part taxon-name-part-type="species">brancuccii</tp:taxon-name-part></tp:taxon-name></italic> sp. n., male <bold>34</bold> <italic><tp:taxon-name><tp:taxon-name-part taxon-name-part-type="genus">Eniclases</tp:taxon-name-part> <tp:taxon-name-part taxon-name-part-type="species">divaricatus</tp:taxon-name-part></tp:taxon-name></italic>, male <bold>35</bold> <italic><tp:taxon-name><tp:taxon-name-part taxon-name-part-type="genus">Eniclases</tp:taxon-name-part> <tp:taxon-name-part taxon-name-part-type="species">infuscatus</tp:taxon-name-part></tp:taxon-name></italic> sp. n., female <bold>36</bold> <italic><tp:taxon-name><tp:taxon-name-part taxon-name-part-type="genus">Eniclases</tp:taxon-name-part> <tp:taxon-name-part taxon-name-part-type="species">pseudoluteolus</tp:taxon-name-part></tp:taxon-name></italic>, male <bold>37</bold> <italic><tp:taxon-name><tp:taxon-name-part taxon-name-part-type="genus">Eniclases</tp:taxon-name-part> <tp:taxon-name-part taxon-name-part-type="species">similis</tp:taxon-name-part></tp:taxon-name></italic>, male <bold>38</bold> <italic><tp:taxon-name><tp:taxon-name-part taxon-name-part-type="genus">Eniclases</tp:taxon-name-part> <tp:taxon-name-part taxon-name-part-type="species">variabilis</tp:taxon-name-part></tp:taxon-name></italic> sp. n., male <bold>39</bold> <italic><tp:taxon-name><tp:taxon-name-part taxon-name-part-type="genus">Eniclases</tp:taxon-name-part> <tp:taxon-name-part taxon-name-part-type="species">elelimensis</tp:taxon-name-part></tp:taxon-name></italic>, male <bold>40</bold> <italic><tp:taxon-name><tp:taxon-name-part taxon-name-part-type="genus">Eniclases</tp:taxon-name-part> <tp:taxon-name-part taxon-name-part-type="species">niger</tp:taxon-name-part></tp:taxon-name></italic> sp. n., female <bold>41</bold> <italic><tp:taxon-name><tp:taxon-name-part taxon-name-part-type="genus">Eniclases</tp:taxon-name-part> <tp:taxon-name-part taxon-name-part-type="species">tikapurensis</tp:taxon-name-part></tp:taxon-name></italic>, male <bold>42</bold> <italic><tp:taxon-name><tp:taxon-name-part taxon-name-part-type="genus">Eniclases</tp:taxon-name-part> <tp:taxon-name-part taxon-name-part-type="species">pseudoapertus</tp:taxon-name-part></tp:taxon-name></italic> sp. n., male. Male genitalia, ventral view (Figs <bold>43–50</bold>): <bold>43</bold> <italic><tp:taxon-name><tp:taxon-name-part taxon-name-part-type="genus">Eniclases</tp:taxon-name-part> <tp:taxon-name-part taxon-name-part-type="species">pseudoapertus</tp:taxon-name-part></tp:taxon-name></italic> sp. n. <bold>44</bold> <italic><tp:taxon-name><tp:taxon-name-part taxon-name-part-type="genus">Eniclases</tp:taxon-name-part> <tp:taxon-name-part taxon-name-part-type="species">divaricatus</tp:taxon-name-part></tp:taxon-name></italic> <bold>45</bold> <italic><tp:taxon-name><tp:taxon-name-part taxon-name-part-type="genus">Eniclases</tp:taxon-name-part> <tp:taxon-name-part taxon-name-part-type="species">tikapurensis</tp:taxon-name-part></tp:taxon-name></italic> sp. n. <bold>46</bold> <italic><tp:taxon-name><tp:taxon-name-part taxon-name-part-type="genus">Eniclases</tp:taxon-name-part> <tp:taxon-name-part taxon-name-part-type="species">brancuccii</tp:taxon-name-part></tp:taxon-name></italic> sp. n. <bold>47</bold> <italic><tp:taxon-name><tp:taxon-name-part taxon-name-part-type="genus">Eniclases</tp:taxon-name-part> <tp:taxon-name-part taxon-name-part-type="species">variabilis</tp:taxon-name-part></tp:taxon-name></italic> sp. n. <bold>48</bold> <italic><tp:taxon-name><tp:taxon-name-part taxon-name-part-type="genus">Eniclases</tp:taxon-name-part> <tp:taxon-name-part taxon-name-part-type="species">pseudoluteolus</tp:taxon-name-part></tp:taxon-name></italic> sp. n. <bold>49</bold> <italic><tp:taxon-name><tp:taxon-name-part taxon-name-part-type="genus">Eniclases</tp:taxon-name-part> <tp:taxon-name-part taxon-name-part-type="species">niger</tp:taxon-name-part></tp:taxon-name></italic> sp. n. <bold>50</bold> <italic><tp:taxon-name><tp:taxon-name-part taxon-name-part-type="genus">Eniclases</tp:taxon-name-part> <tp:taxon-name-part taxon-name-part-type="species">similis</tp:taxon-name-part></tp:taxon-name></italic>. Scale bars: 0.5 mm.</p></caption><graphic xmlns:xlink="http://www.w3.org/1999/xlink" xlink:href="zookeys-593-015-g005.jpg" position="float" orientation="portrait" xlink:type="simple" id="oo_90027.jpg"/></fig><table-wrap id="T1" position="float" orientation="portrait"><label>Table 1.</label><caption><p>Measurements of <italic><tp:taxon-name><tp:taxon-name-part taxon-name-part-type="genus">Eniclases</tp:taxon-name-part></tp:taxon-name></italic> spp. (all measurements in mm, n.a. – not available).</p></caption><table id="TID0EWQBG" rules="all"><tbody><tr><th rowspan="2" colspan="1"/><th rowspan="2" colspan="1">Body length</th><th rowspan="2" colspan="1">Width humeri</th><th rowspan="1" colspan="2">Pronotum</th><th rowspan="1" colspan="2">Eye diameter/distance</th></tr><tr><th rowspan="1" colspan="1">length</th><th rowspan="1" colspan="1">width</th><th rowspan="1" colspan="1">male</th><th rowspan="1" colspan="1">female</th></tr><tr><td rowspan="1" colspan="1">
              <italic><tp:taxon-name><tp:taxon-name-part taxon-name-part-type="genus">Eniclases</tp:taxon-name-part> <tp:taxon-name-part taxon-name-part-type="species">pseudoapertus</tp:taxon-name-part></tp:taxon-name></italic>
            </td><td rowspan="1" colspan="1">6.3</td><td rowspan="1" colspan="1">1.6</td><td rowspan="1" colspan="1">0.75</td><td rowspan="1" colspan="1">1.2</td><td rowspan="1" colspan="1">1.4</td><td rowspan="1" colspan="1">n.a.</td></tr><tr><td rowspan="1" colspan="1">
              <italic><tp:taxon-name><tp:taxon-name-part taxon-name-part-type="genus">Eniclases</tp:taxon-name-part> <tp:taxon-name-part taxon-name-part-type="species">divaricatus</tp:taxon-name-part></tp:taxon-name></italic>
            </td><td rowspan="1" colspan="1">8.8–9.7</td><td rowspan="1" colspan="1">2.1–2.3</td><td rowspan="1" colspan="1">1.2–1.3</td><td rowspan="1" colspan="1">1.7–1.7</td><td rowspan="1" colspan="1">0.92–0.96</td><td rowspan="1" colspan="1">0.80–0.87</td></tr><tr><td rowspan="1" colspan="1">
              <italic><tp:taxon-name><tp:taxon-name-part taxon-name-part-type="genus">Eniclases</tp:taxon-name-part> <tp:taxon-name-part taxon-name-part-type="species">pseudoluteolus</tp:taxon-name-part></tp:taxon-name></italic>
            </td><td rowspan="1" colspan="1">9.3</td><td rowspan="1" colspan="1">2.3</td><td rowspan="1" colspan="1">1.15</td><td rowspan="1" colspan="1">1.6</td><td rowspan="1" colspan="1">0.9</td><td rowspan="1" colspan="1">n.a.</td></tr><tr><td rowspan="1" colspan="1">
              <italic><tp:taxon-name><tp:taxon-name-part taxon-name-part-type="genus">Eniclases</tp:taxon-name-part> <tp:taxon-name-part taxon-name-part-type="species">apertus</tp:taxon-name-part></tp:taxon-name></italic>
            </td><td rowspan="1" colspan="1"/><td rowspan="1" colspan="1">5.8–6.9</td><td rowspan="1" colspan="1">1.4–1.7</td><td rowspan="1" colspan="1">0.9</td><td rowspan="1" colspan="1">1.25</td><td rowspan="1" colspan="1">1.15–1.17</td></tr><tr><td rowspan="1" colspan="1">
              <italic><tp:taxon-name><tp:taxon-name-part taxon-name-part-type="genus">Eniclases</tp:taxon-name-part> <tp:taxon-name-part taxon-name-part-type="species">tikapurensis</tp:taxon-name-part></tp:taxon-name></italic>
            </td><td rowspan="1" colspan="1">9.5–11.1</td><td rowspan="1" colspan="1">2.0–2.5</td><td rowspan="1" colspan="1">1.1–1.3</td><td rowspan="1" colspan="1">1.4–1.7</td><td rowspan="1" colspan="1">1.11–1.40</td><td rowspan="1" colspan="1">0.92–1.06</td></tr><tr><td rowspan="1" colspan="1">
              <italic><tp:taxon-name><tp:taxon-name-part taxon-name-part-type="genus">Eniclases</tp:taxon-name-part> <tp:taxon-name-part taxon-name-part-type="species">bicolor</tp:taxon-name-part></tp:taxon-name></italic>
            </td><td rowspan="1" colspan="1">10.3</td><td rowspan="1" colspan="1">2.4</td><td rowspan="1" colspan="1">1.4</td><td rowspan="1" colspan="1">1.7</td><td rowspan="1" colspan="1">n.a.</td><td rowspan="1" colspan="1">0.71–0.74</td></tr><tr><td rowspan="1" colspan="1">
              <italic><tp:taxon-name><tp:taxon-name-part taxon-name-part-type="genus">Eniclases</tp:taxon-name-part> <tp:taxon-name-part taxon-name-part-type="species">infuscatus</tp:taxon-name-part></tp:taxon-name></italic>
            </td><td rowspan="1" colspan="1">12.1</td><td rowspan="1" colspan="1">2.5</td><td rowspan="1" colspan="1">1.25</td><td rowspan="1" colspan="1">1.6</td><td rowspan="1" colspan="1">n.a.</td><td rowspan="1" colspan="1">0.79–0.84</td></tr><tr><td rowspan="1" colspan="1">
              <italic><tp:taxon-name><tp:taxon-name-part taxon-name-part-type="genus">Eniclases</tp:taxon-name-part> <tp:taxon-name-part taxon-name-part-type="species">brancuccii</tp:taxon-name-part></tp:taxon-name></italic>
            </td><td rowspan="1" colspan="1">7.6–8.0</td><td rowspan="1" colspan="1">1.8–1.9</td><td rowspan="1" colspan="1">1.0–1.1</td><td rowspan="1" colspan="1">7.5–8.0</td><td rowspan="1" colspan="1">1.00</td><td rowspan="1" colspan="1">0.84–0.91</td></tr><tr><td rowspan="1" colspan="1">
              <italic><tp:taxon-name><tp:taxon-name-part taxon-name-part-type="genus">Eniclases</tp:taxon-name-part> <tp:taxon-name-part taxon-name-part-type="species">bokondinensis</tp:taxon-name-part></tp:taxon-name></italic>
            </td><td rowspan="1" colspan="1">9.2</td><td rowspan="1" colspan="1">2.05</td><td rowspan="1" colspan="1">1.0</td><td rowspan="1" colspan="1">1.35</td><td rowspan="1" colspan="1">n.a.</td><td rowspan="1" colspan="1">0.72–0.82</td></tr><tr><td rowspan="1" colspan="1">
              <italic><tp:taxon-name><tp:taxon-name-part taxon-name-part-type="genus">Eniclases</tp:taxon-name-part> <tp:taxon-name-part taxon-name-part-type="species">elelimensis</tp:taxon-name-part></tp:taxon-name></italic>
            </td><td rowspan="1" colspan="1">6.9–8.1</td><td rowspan="1" colspan="1">1.5–1.9</td><td rowspan="1" colspan="1">0.9–1.1</td><td rowspan="1" colspan="1">1.3–1.4</td><td rowspan="1" colspan="1">n.a.</td><td rowspan="1" colspan="1">0.78–0.89</td></tr><tr><td rowspan="1" colspan="1">
              <italic><tp:taxon-name><tp:taxon-name-part taxon-name-part-type="genus">Eniclases</tp:taxon-name-part> <tp:taxon-name-part taxon-name-part-type="species">variabilis</tp:taxon-name-part></tp:taxon-name></italic>
            </td><td rowspan="1" colspan="1">6.6–8.2</td><td rowspan="1" colspan="1">1.6–2.0</td><td rowspan="1" colspan="1">0.1–1.1</td><td rowspan="1" colspan="1">1.1–1.35</td><td rowspan="1" colspan="1">0.83–0.95</td><td rowspan="1" colspan="1">0.70–0.85</td></tr><tr><td rowspan="1" colspan="1">
              <italic><tp:taxon-name><tp:taxon-name-part taxon-name-part-type="genus">Eniclases</tp:taxon-name-part> <tp:taxon-name-part taxon-name-part-type="species">niger</tp:taxon-name-part></tp:taxon-name></italic>
            </td><td rowspan="1" colspan="1">9.2–11.6</td><td rowspan="1" colspan="1">2.2–2.8</td><td rowspan="1" colspan="1">1.3–1.6</td><td rowspan="1" colspan="1">9.0–11.5</td><td rowspan="1" colspan="1">1.17–1.28</td><td rowspan="1" colspan="1">0.89</td></tr><tr><td rowspan="1" colspan="1">
              <italic><tp:taxon-name><tp:taxon-name-part taxon-name-part-type="genus">Eniclases</tp:taxon-name-part> <tp:taxon-name-part taxon-name-part-type="species">similis</tp:taxon-name-part></tp:taxon-name></italic>
            </td><td rowspan="1" colspan="1">7.5–9.7</td><td rowspan="1" colspan="1">1.9–2.3</td><td rowspan="1" colspan="1">1.1–1.4</td><td rowspan="1" colspan="1">1.8–1.8</td><td rowspan="1" colspan="1">1.02–1.15</td><td rowspan="1" colspan="1">0.89</td></tr></tbody></table></table-wrap></tp:treatment-sec></tp:taxon-treatment>
